# Supplementary material for: The Role of DNA Methylation in Xylogenesis in Different Tissues of Poplar
Source: Front Plant Sci. 2016 Jul 12;7:1003. doi: 10.3389/fpls.2016.01003 (PMC4941658; doi:10.3389/fpls.2016.01003)
Supplement: Supplementary file 7 [file DataSheet1.XLSX]

## Sheet: Sheet1
Excel S1. The bisulfite sequencing of candidate wood-related genes, MYB and NAC
X represents the 5-methylcytosine. The candidate differentially methylated sequence ID derives from Table S3.
Candidate differentially methylated sequence ID	Fragments site	Clone	Sequence
			Phloem	Cambium	Developing xylem
MYB	Chr16:3044015-3044932	clone 1	CCCAAAGAAAAATCAAGAXTTCTTTTATTXTGATTTTTTATACTGCTGAACTTTTATTTTCTTGAATGAGACATGATATTCTTTTTGTAAXXATTTGTTTTATATGAAGACAAATCTGTATCAACTTGTTTGTTTATTGCTAAGAGTTCTGTTTCCTGTCGTGCATTGGTTATGTCAAAATTCATCCTTCGTCCCTATCCATTTTAGGAATAACTAAAAAGGCATGCGCAGTACTTGGAAGATATATTTATATATTCATATCTTATGCAAGAAATTTTTTAGAAGAATATCAGAAGAGAATTTCTTTTGCATTATGCATTTGAATTCAAATTTGCAGTGGATCATACCACTTATCTGCATCTTTCTTTTTCCAGATTTGTCGTGTACTTTGCGTGGXTT…	CCCAAAGAAAAATCAAGAXTTCTTTTATTCTGATTTTTTATACTGCTGAACTTTTATTTTCTTGAATGAGACATGATATTCTTTTTGTAAXXATTTGTTTTATATGAAGACAAATCTGTATCAACTTGTTTGTTTATTGCTAAGAGTTCTGTTTCCTGTCGTGCATTGGTTATGTCAAAATTCATCCTTCGTCCCTATCCATTTTAGGAATAACTAAAAAGGCATGCGCAGTACTTGGAAGATATATTTATATATTCATATCTTATGCAAGAAATTTTTTAGAAGAATATCAGAAGAGAATTTCTTTTGCATTATGCATTTGAATTCAAATTTGCAGTGGATCATACCACTTATCTGCATCTTTCTTTTTCCAGATTTGTCGTGTACTTTGCGTGGXTT…	CCCAAAGAAAAATCAAGAXTTCTTTTATTXTGATTTTTTATACTGCTGAACTTTTATTTTCTTGAATGAGAXATGATATTXTTTTTGTAAXXATTTGTTTTATATGAAGACAAATCTGTATCAACTTGTTTGTTTATTGCTAAGAGTTCTGTTTCCTGTCGTGCATTGGTTATGTCAAAATTCATCCTTCGTCCCTATCCATTTTAGGAATAACTAAAAAGGCATGCGCAGTACTTGGAAGATATATTTATATATTCATATCTTATGCAAGAAATTTTTTAGAAGAATATCAGAAGAGAATTTCTTTTGCATTATGCATTTGAATTCAAATTTGCAGTGGATCATACCACTTATCTGCATCTTTCTTTTTCCAGATTTGTCGTGTACTTTGCGTGGXTT…
		clone 2	CCCAAAGAAAAATCAAGACTTCTTTTATTCTGATTTTTTATACTGXTGAACTTTTATTTTCTTGAATGAGACATGATATTCTTTTTGTAAXXATTTGTTTTATATGAAGACAAATCTGTATCAACTTGTTTGTTTATTGCTAAGAGTTCTGTTTCCTGTCGTGCATTGGTTATGTCAAAATTCATCCTTCGTCCCTATCCATTTTAGGAATAACTAAAAAGGCATGCGCAGTACTTGGAAGATATATTTATATATTCATATCTTATGCAAGAAATTTTTTAGAAGAATATCAGAAGAGAATTTCTTTTGCATTATGCATTTGAATTCAAATTTGCAGTGGATCATACCACTTATCTGCATCTTTCTTTTTCCAGATTTGTCGTGTACTTTGCGTGGXTT…	CCCAAAGAAAAATCAAGACTTCTTTTATTCTGATTTTTTATACTGXTGAACTTTTATTTTCTTGAATGAGACATGATATTCTTTTTGTAAXXATTTGTTTTATATGAAGACAAATCTGTATCAACTTGTTTGTTTATTGCTAAGAGTTCTGTTTCCTGTCGTGCATTGGTTATGTCAAAATTCATCCTTCGTCCCTATCCATTTTAGGAATAACTAAAAAGGCATGCGCAGTACTTGGAAGATATATTTATATATTCATATCTTATGCAAGAAATTTTTTAGAAGAATATCAGAAGAGAATTTCTTTTGCATTATGCATTTGAATTCAAATTTGCAGTGGATCATACCACTTATCTGCATCTTTCTTTTTCCAGATTTGTCGTGTACTTTGCGTGGXTT…	CCXAAAGAAAAATCAAGAXTTXTTTTATTXTGATTTTTTATACTGCTGAAXTTTTATTTTCTTGAATGAGACATGATATTCTTTTTGTAAXXATTTGTTTTATATGAAGACAAATXTGTATCAACTTGTTTGTTTATTGCTAAGAGTTCTGTTTCCTGTXGTGCATTGGTTATGTCAAAATTCATCCTTCGTCCCTATCCATTTTAGGAATAACTAAAAAGGCATGCGCAGTACTTGGAAGATATATTTATATATTCATATXTTATGXAAGAAATTTTTTAGAAGAATATCAGAAGAGAATTTXTTTTGCATTATGCATTTGAATTCAAATTTGCAGTGGATCATACCACTTATCTGCATCTTTCTTTTTCCAGATTTGTCGTGTACTTTGCGTGGXTT…
		clone 3	CCCAAAGAAAAATCAAGAXTTCTTTTATTXTGATTTTTTATACTGCTGAACTTTTATTTTCTTGAATGAGACATGATATTCTTTTTGTAAXXATTTGTTTTATATGAAGACAAATCTGTATCAACTTGTTTGTTTATTGCTAAGAGTTCTGTTTCCTGTCGTGCATTGGTTATGTCAAAATTCATCCTTCGTCCCTATCCATTTTAGGAATAACTAAAAAGGCATGCGCAGTACTTGGAAGATATATTTATATATTCATATCTTATGCAAGAAATTTTTTAGAAGAATATCAGAAGAGAATTTCTTTTGCATTATGCATTTGAATTCAAATTTGCAGTGGATCATACCACTTATCTGCATCTTTCTTTTTCCAGATTTGTCGTGTACTTTGCGTGGXTT…	CCCAAAGAAAAATCAAGAXTTCTTTTATTXTGATTTTTTATACTGCTGAACTTTTATTTTCTTGAATGAGACATGATATTCTTTTTGTAAXXATTTGTTTTATATGAAGACAAATCTGTATCAACTTGTTTGTTTATTGCTAAGAGTTCTGTTTCCTGTCGTGCATTGGTTATGTCAAAATTCATCCTTCGTCCCTATCCATTTTAGGAATAACTAAAAAGGCATGCGCAGTACTTGGAAGATATATTTATATATTCATATCTTATGCAAGAAATTTTTTAGAAGAATATCAGAAGAGAATTTCTTTTGCATTATGCATTTGAATTCAAATTTGCAGTGGATCATACCACTTATCTGCATCTTTCTTTTTCCAGATTTGTCGTGTACTTTGCGTGGXTT…	CCCAAAGAAAAATCAAGAXTTCTTTTATTXTGATTTTTTATACTGCTGAACTTTTATTTTCTTGAATGAGAXATGATATTCTTTTTGTAAXXATTTGTTTTATATGAAGACAAATCTGTATCAAXTTGTTTGTTTATTGCTAAGAGTTCTGTTTCCTGTCGTGCATTGGTTATGTCAAAATTCATCCTTCGTCCCTATCCATTTTAGGAATAACTAAAAAGGCATGCGCAGTACTTGGAAGATATATTTATATATTCATATCTTATGCAAGAAATTTTTTAGAAGAATATCAGAAGAGAATTTCTTTTGCATTATGCATTTGAATTCAAATTTGCAGTGGATCATACCACTTATCTGCATCTTTCTTTTTCCAGATTTGTCGTGTACTTTGCGTGGCTT…
		clone 4	CCCAAAGAAAAATCAAGAXTTCTTTTATTXTGATTTTTTATACTGCTGAACTTTTATTTTCTTGAATGAGACATGATATTCTTTTTGTAAXXATTTGTTTTATATGAAGACAAATCTGTATCAACTTGTTTGTTTATTGCTAAGAGTTCTGTTTCCTGTCGTGCATTGGTTATGTCAAAATTCATCCTTCGTCCCTATCCATTTTAGGAATAACTAAAAAGGCATGCGCAGTACTTGGAAGATATATTTATATATTCATATCTTATGCAAGAAATTTTTTAGAAGAATATCAGAAGAGAATTTCTTTTGCATTATGCATTTGAATTCAAATTTGCAGTGGATCATACCACTTATCTGCATCTTTCTTTTTCCAGATTTGTCGTGTACTTTGCGTGGXTT…	CCCAAAGAAAAATCAAGAXTTCTTTTATTXTGATTTTTTATACTGCTGAACTTTTATTTTCTTGAATGAGACATGATATTCTTTTTGTAACCATTTGTTTTATATGAAGACAAATCTGTATCAACTTGTTTGTTTATTGCTAAGAGTTCTGTTTCCTGTCGTGCATTGGTTATGTCAAAATTCATCCTTCGTCCCTATCCATTTTAGGAATAACTAAAAAGGCATGCGCAGTACTTGGAAGATATATTTATATATTCATATCTTATGCAAGAAATTTTTTAGAAGAATATCAGAAGAGAATTTCTTTTGCATTATGCATTTGAATTCAAATTTGCAGTGGATCATACCACTTATCTGCATCTTTCTTTTTCCAGATTTGTCGTGTACTTTGCGTGGXTT…	CCCAAAGAAAAATCAAGAXTTCTTTTATTCTGATTTTTTATACTGCTGAACTTTTATTTTCTTGAATGAGACATGATATTCTTTTTGTAAXXATTTGTTTTATATGAAGACAAATCTGTATCAAXTTGTTTGTTTATTGCTAAGAGTTCTGTTTCCTGTCGTGCATTGGTTATGTCAAAATTCATCCTTCGTCCCTATCCATTTTAGGAATAACTAAAAAGGCATGCGCAGTACTTGGAAGATATATTTATATATTCATATCTTATGCAAGAAATTTTTTAGAAGAATATCAGAAGAGAATTTCTTTTGCATTATGCATTTGAATTCAAATTTGCAGTGGATCATAXCACTTATCTGCATCTTTCTTTTTCCAGATTTGTCGTGTACTTTGCGTGGCTT…
		clone 5	CCCAAAGAAAAATCAAGAXTTCTTTTATTXTGATTTTTTATACTGCTGAAXTTTTATTTTCTTGAATGAGACATGATATTCTTTTTGTAAXXATTTGTTTTATATGAAGACAAAXTGTATCAACTTGTTTGTTTATTGCTAAGAGTTCTGTTTCCTGTCGTGCATTGGTTATGTCAAAATTCATCCTTCGTCCCTATCCATTTTAGGAATAACTAAAAAGGCATGCGCAGTACTTGGAAGATATATTTATATATTCATATCTTATGCAAGAAATTTTTTAGAAGAATATCAGAAGAGAATTTCTTTTGCATTATGCATTTGAATTCAAATTTGCAGTGGATCATACCACTTATCTGCATCTTTCTTTTTXXAGATTTGTCGTGTACTTTGCGTGGXTTG…	CCCAAAGAAAAATCAAGAXTTCTTTTATTXTGATTTTTTATACTGCTGAAXTTTTATTTTCTTGAATGAGACATGATATTCTTTTTGTAACXATTTGTTTTATATGAAGACAAAXTGTATCAACTTGTTTGTTTATTGCTAAGAGTTCTGTTTCCTGTCGTGCATTGGTTATGTCAAAATTCATCCTTCGTCCCTATCCATTTTAGGAATAACTAAAAAGGCATGCGCAGTACTTGGAAGATATATTTATATATTCATATCTTATGCAAGAAATTTTTTAGAAGAATATCAGAAGAGAATTTCTTTTGCATTATGCATTTGAATTCAAATTTGCAGTGGATCATACCACTTATCTGCATCTTTCTTTTTCCAGATTTGTCGTGTACTTTGCGTGGXTTG…	CCCAAAGAAAAATCAAGAXTTCTTTTATTXTGATTTTTTATACTGCTGAACTTTTATTTTCTTGAATGAGACATGATATTCTTTTTGTAAXXATTTGTTTTATATGAAGACAAATCTGTATCAACTTGTTTGTTTATTGCTAAGAGTTCTGTTTCCTGTCGTGCATTGGTTATGTCAAAATTCATCCTTCGTCCCTATCCATTTTAGGAATAACTAAAAAGGCATGCGCAGTACTTGGAAGATATATTTATATATTCATATXTTATGXAAGAAATTTTTTAGAAGAATATCAGAAGAGAATTTXTTTTGCATTATGCATTTGAATTCAAATTTGCAGTGGATCATACCACTTATCTGCATCTTTCTTTTTCCAGATTTGTCGTGTACTTTGCGTGGXTT…
		clone 6	CCCAAAGAAAAATCAAGAXTTCTTTTATTXTGATTTTTTATACTGCTGAAXTTTTATTTTXTTGAATGAGACATGATATTCTTTTTGTAAXXATTTGTTTTATATGAAGACAAAXTGTATCAACTTGTTTGTTTATTGCTAAGAGTTCTGTTTCCTGTCGTGCATTGGTTATGTCAAAATTCATCCTTCGTCCCTATCCATTTTAGGAATAACTAAAAAGGCATGCGCAGTACTTGGAAGATATATTTATATATTCATATCTTATGCAAGAAATTTTTTAGAAGAATATCAGAAGAGAATTTCTTTTGCATTATGCATTTGAATTCAAATTTGCAGTGGATCATACCACTTATCTGCATCTTTCTTTTTXXAGATTTGTCGTGTACTTTGCGTGGCTTG…	CCCAAAGAAAAATCAAGAXTTCTTTTATTXTGATTTTTTATACTGCTGAAXTTTTATTTTXTTGAATGAGACATGATATTCTTTTTGTAAXXATTTGTTTTATATGAAGACAAAXTGTATCAACTTGTTTGTTTATTGCTAAGAGTTCTGTTTCCTGTCGTGCATTGGTTATGTCAAAATTCATCCTTCGTCCCTATCCATTTTAGGAATAACTAAAAAGGCATGCGCAGTACTTGGAAGATATATTTATATATTCATATCTTATGCAAGAAATTTTTTAGAAGAATATCAGAAGAGAATTTCTTTTGCATTATGCATTTGAATTCAAATTTGCAGTGGATCATACCACTTATCTGCATCTTTCTTTTTCCAGATTTGTCGTGTACTTTGCGTGGCTTG…	CCCAAAGAAAAATCAAGAXTTCTTTTATTXTGATTTTTTATACTGCTGAACTTTTATTTTCTTGAATGAGACATGATATTCTTTTTGTAAXXATTTGTTTTATATGAAGACAAATCTGTATCAAXTTGTTTGTTTATTGCTAAGAGTTCTGTTTCCTGTCGTGCATTGGTTATGTCAAAATTCATCCTTCGTCCCTATCCATTTTAGGAATAACTAAAAAGGCATGCGCAGTACTTGGAAGATATATTTATATATTCATATCTTATGCAAGAAATTTTTTAGAAGAATATCAGAAGAGAATTTCTTTTGCATTATGCATTTGAATTCAAATTTGCAGTGGATCATACCACTTATCTGCATCTTTCTTTTTCCAGATTTGTCGTGTACTTTGCGTGGCTT…
		clone 7	CCCAAAGAAAAATCAAGAXTTCTTTTATTXTGATTTTTTATACTGCTGAACTTTTATTTTCTTGAATGAGACATGATATTCTTTTTGTAAXXATTTGTTTTATATGAAGACAAAXTGTATCAACTTGTTTGTTTATTGCTAAGAGTTCTGTTTCCTGTCGTGCATTGGTTATGTCAAAATTCATCCTTCGTCCCTATCCATTTTAGGAATAACTAAAAAGGCATGCGCAGTACTTGGAAGATATATTTATATATTCATATCTTATGCAAGAAATTTTTTAGAAGAATATCAGAAGAGAATTTCTTTTGCATTATGCATTTGAATTCAAATTTGCAGTGGATCATACCACTTATCTGCATCTTTCTTTTTXXAGATTTGTCGTGTACTTTGCGTGGCTTG…	CCCAAAGAAAAATCAAGACTTCTTTTATTXTGATTTTTTATACTGCTGAACTTTTATTTTCTTGAATGAGACATGATATTCTTTTTGTAAXXATTTGTTTTATATGAAGACAAATCTGTATCAACTTGTTTGTTTATTGCTAAGAGTTCTGTTTCCTGTCGTGCATTGGTTATGTCAAAATTCATCCTTCGTCCCTATCCATTTTAGGAATAACTAAAAAGGCATGCGCAGTACTTGGAAGATATATTTATATATTCATATCTTATGCAAGAAATTTTTTAGAAGAATATCAGAAGAGAATTTCTTTTGCATTATGCATTTGAATTCAAATTTGCAGTGGATCATACCACTTATCTGCATCTTTCTTTTTCCAGATTTGTCGTGTACTTTGCGTGGXTT…	CCCAAAGAAAAATCAAGAXTTCTTTTATTXTGATTTTTTATACTGCTGAACTTTTATTTTCTTGAATGAGACATGATATTCTTTTTGTAACCATTTGTTTTATATGAAGACAAATCTGTATCAACTTGTTTGTTTATTGCTAAGAGTTCTGTTTCCTGTCGTGCATTGGTTATGTCAAAATTCATCCTTCGTCCCTATCCATTTTAGGAATAACTAAAAAGGCATGCGCAGTACTTGGAAGATATATTTATATATTCATATCTTATGCAAGAAATTTTTTAGAAGAATATCAGAAGAGAATTTCTTTTGCATTATGCATTTGAATTCAAATTTGCAGTGGATCATACCACTTATCTGCATCTTTCTTTTTCCAGATTTGTCGTGTACTTTGCGTGGXTT…
		clone 8	CCCAAAGAAAAATCAAGAXTTCTTTTATTXTGATTTTTTATACTGCTGAACTTTTATTTTCTTGAATGAGACATGATATTCTTTTTGTAACCATTTGTTTTATATGAAGACAAATCTGTATCAACTTGTTTGTTTATTGCTAAGAGTTCTGTTTCCTGTCGTGCATTGGTTATGTCAAAATTCATCCTTCGTCCCTATCCATTTTAGGAATAACTAAAAAGGCATGCGCAGTACTTGGAAGATATATTTATATATTCATATCTTATGCAAGAAATTTTTTAGAAGAATATCAGAAGAGAATTTCTTTTGCATTATGCATTTGAATTCAAATTTGCAGTGGATCATACCACTTATCTGCATCTTTCTTTTTCCAGATTTGTCGTGTACTTTGCGTGGXTT…	CCCAAAGAAAAATCAAGAXTTCTTTTATTXTGATTTTTTATACTGCTGAACTTTTATTTTCTTGAATGAGACATGATATTCTTTTTGTAAXXATTTGTTTTATATGAAGACAAATCTGTATCAACTTGTTTGTTTATTGCTAAGAGTTCTGTTTCCTGTCGTGCATTGGTTATGTCAAAATTCATCCTTCGTCCCTATCCATTTTAGGAATAACTAAAAAGGCATGCGCAGTACTTGGAAGATATATTTATATATTCATATXTTATGXAAGAAATTTTTTAGAAGAATATCAGAAGAGAATTTXTTTTGCATTATGCATTTGAATTCAAATTTGCAGTGGATCATACCACTTATCTGCATCTTTCTTTTTCCAGATTTGTCGTGTACTTTGCGTGGXTT…	CCCAAAGAAAAATCAAGAXTTCTTTTATTXTGATTTTTTATACTGCTGAAXTTTTATTTTCTTGAATGAGACATGATATTCTTTTTGTAACXATTTGTTTTATATGAAGACAAAXTGTATCAACTTGTTTGTTTATTGCTAAGAGTTCTGTTTCCTGTCGTGCATTGGTTATGTCAAAATTCATCCTTCGTCCCTATCCATTTTAGGAATAACTAAAAAGGCATGCGCAGTACTTGGAAGATATATTTATATATTCATATCTTATGCAAGAAATTTTTTAGAAGAATATCAGAAGAGAATTTCTTTTGCATTATGCATTTGAATTCAAATTTGCAGTGGATCATACCACTTATCTGCATCTTTCTTTTTCCAGATTTGTCGTGTACTTTGCGTGGXTTG…
		clone 9	CCCAAAGAAAAATCAAGAXTTCTTTTATTXTGATTTTTTATACTGCTGAACTTTTATTTTCTTGAATGAGACATGATATTCTTTTTGTAACXATTTGTTTTATATGAAGACAAAXTGTATCAACTTGTTTGTTTATTGCTAAGAGTTCTGTTTCCTGTCGTGCATTGGTTATGTCAAAATTCATCCTTCGTCCCTATCCATTTTAGGAATAACTAAAAAGGCATGCGCAGTACTTGGAAGATATATTTATATATTCATATCTTATGCAAGAAATTTTTTAGAAGAATATCAGAAGAGAATTTCTTTTGCATTATGCATTTGAATTCAAATTTGCAGTGGATCATACCACTTATCTGCATCTTTCTTTTTXXAGATTTGTCGTGTACTTTGCGTGGCTTG…	CCCAAAGAAAAATCAAGAXTTCTTTTATTXTGATTTTTTATACTGCTGAACTTTTATTTTCTTGAATGAGACATGATATTCTTTTTGTAAXXATTTGTTTTATATGAAGACAAATCTGTATCAAXTTGTTTGTTTATTGCTAAGAGTTCTGTTTCCTGTCGTGCATTGGTTATGTCAAAATTCATCCTTCGTCCCTATCCATTTTAGGAATAACTAAAAAGGCATGCGCAGTACTTGGAAGATATATTTATATATTCATATCTTATGCAAGAAATTTTTTAGAAGAATATCAGAAGAGAATTTCTTTTGCATTATGCATTTGAATTCAAATTTGCAGTGGATCATACCACTTATCTGCATCTTTCTTTTTCCAGATTTGTCGTGTACTTTGCGTGGCTT…	CCCAAAGAAAAATCAAGAXTTCTTTTATTXTGATTTTTTATACTGCTGAACTTTTATTTTCTTGAATGAGACATGATATTCTTTTTGTAACXATTTGTTTTATATGAAGACAAAXTGTATCAACTTGTTTGTTTATTGCTAAGAGTTCTGTTTCCTGTCGTGCATTGGTTATGTCAAAATTCATCCTTCGTCCCTATCCATTTTAGGAATAACTAAAAAGGCATGCGCAGTACTTGGAAGATATATTTATATATTCATATCTTATGCAAGAAATTTTTTAGAAGAATATCAGAAGAGAATTTCTTTTGCATTATGCATTTGAATTCAAATTTGCAGTGGATCATACCACTTATCTGCATCTTTCTTTTTXXAGATTTGTCGTGTACTTTGCGTGGCTTG…
		clone 10	CCCAAAGAAAAATCAAGACTTCTTTTATTXTGATTTTTTATACTGCTGAACTTTTATTTTCTTGAATGAGACATGATATTCTTTTTGTAAXXATTTGTTTTATATGAAGACAAATCTGTATCAACTTGTTTGTTTATTGCTAAGAGTTCTGTTTCCTGTCGTGCATTGGTTATGTCAAAATTCATCCTTCGTCCCTATCCATTTTAGGAATAACTAAAAAGGCATGCGCAGTACTTGGAAGATATATTTATATATTCATATCTTATGCAAGAAATTTTTTAGAAGAATATCAGAAGAGAATTTCTTTTGCATTATGCATTTGAATTCAAATTTGCAGTGGATCATACCACTTATCTGCATCTTTCTTTTTCCAGATTTGTCGTGTACTTTGCGTGGXTT…	CCCAAAGAAAAATCAAGAXTTCTTTTATTCTGATTTTTTATACTGCTGAACTTTTATTTTCTTGAATGAGACATGATATTCTTTTTGTAAXXATTTGTTTTATATGAAGACAAATCTGTATCAAXTTGTTTGTTTATTGCTAAGAGTTCTGTTTCCTGTCGTGCATTGGTTATGTCAAAATTCATCCTTCGTCCCTATCCATTTTAGGAATAACTAAAAAGGCATGCGCAGTACTTGGAAGATATATTTATATATTCATATCTTATGCAAGAAATTTTTTAGAAGAATATCAGAAGAGAATTTCTTTTGCATTATGCATTTGAATTCAAATTTGCAGTGGATCATACCACTTATCTGCATCTTTCTTTTTCCAGATTTGTCGTGTACTTTGCGTGGCTT…	CCCAAAGAAAAATCAAGACTTCTTTTATTXTGATTTTTTATACTGCTGAACTTTTATTTTCTTGAATGAGACATGATATTCTTTTTGTAAXXATTTGTTTTATATGAAGACAAATCTGTATCAACTTGTTTGTTTATTGCTAAGAGTTCTGTTTCCTGTCGTGCATTGGTTATGTCAAAATTCATCCTTCGTCCCTATXXATTTTAGGAATAACTAAAAAGGCATGCGCAGTACTTGGAAGATATATTTATATATTCATATCTTATGCAAGAAATTTTTTAGAAGAATATCAGAAGAGAATTTCTTTTGCATTATGCATTTGAATTCAAATTTGCAGTGGATCATACCACTTATCTGCATCTTTCTTTTTCCAGATTTGTCGTGTACTTTGCGTGGXTT…
		clone 11	CCCAAAGAAAAATCAAGAXTTCTTTTATTXTGATTTTTTATACTGCTGAACTTTTATTTTCTTGAATGAGACATGATATTCTTTTTGTAAXXATTTGTTTTATATGAAGACAAATCTGTATCAACTTGTTTGTTTATTGCTAAGAGTTCTGTTTCCTGTCGTGCATTGGTTATGTCAAAATTCATCCTTCGTCCCTATCCATTTTAGGAATAACTAAAAAGGCATGCGCAGTACTTGGAAGATATATTTATATATTCATATXTTATGXAAGAAATTTTTTAGAAGAATATCAGAAGAGAATTTXTTTTGCATTATGCATTTGAATTCAAATTTGCAGTGGATCATACCACTTATCTGCATCTTTCTTTTTCCAGATTTGTCGTGTACTTTGCGTGGXTT…	CCCAAAGAAAAATCAAGAXTTCTTTTATTXTGATTTTTTATACTGCTGAACTTTTATTTTCTTGAATGAGACATGATATTCTTTTTGTAAXXATTTGTTTTATATGAAGACAAATCTGTATCAACTTGTTTGTTTATTGCTAAGAGTTCTGTTTCCTGTCGTGCATTGGTTATGTCAAAATTCATCCTTCGTCCCTATCCATTTTAGGAATAACTAAAAAGGCATGCGCAGTACTTGGAAGATATATTTATATATTCATATCTTATGCAAGAAATTTTTTAGAAGAATATCAGAAGAGAATTTXTTTTGCATTATGCATTTGAATTCAAATTTGCAGTGGATCATACCACTTATCTGCATCTTTCTTTTTCCAGATTTGTCGTGTACTTTGCGTGGXTT…	CXXAAAGAAAAATCAAGAXTTCTTTTATTXTGATTTTTTATACTGCTGAACTTTTATTTTCTTGAATGAGACATGATATTCTTTTTGTAAXXATTTGTTTTATATGAAGACAAATCTGTATCAACTTGTTTGTTTATTGCTAAGAGTTCTGTTTCCTGTCGTGCATTGGTTATGTCAAAATTCATCCTTCGTCCCTATCCATTTTAGGAATAACTAAAAAGGCATGCGCAGTACTTGGAAGATATATTTATATATTCATATXTTATGXAAGAAATTTTTTAGAAGAATATCAGAAGAGAATTTXTTTTGCATTATGCATTTGAATTCAAATTTGCAGTGGATCATACCACTTATCTGCATCTTTCTTTTTCCAGATTTGTCGTGTACTTTGCGTGGXTT…
		clone 12	CCCAAAGAAAAATCAAGAXTTCTTTTATTXTGATTTTTTATACTGCTGAACTTTTATTTTCTTGAATGAGACATGATATTCTTTTTGTAAXXATTTGTTTTATATGAAGACAAATCTGTATCAAXTTGTTTGTTTATTGCTAAGAGTTCTGTTTCCTGTCGTGCATTGGTTATGTCAAAATTCATCCTTCGTCCCTATCCATTTTAGGAATAACTAAAAAGGCATGCGCAGTACTTGGAAGATATATTTATATATTCATATCTTATGCAAGAAATTTTTTAGAAGAATATCAGAAGAGAATTTCTTTTGCATTATGCATTTGAATTCAAATTTGCAGTGGATCATACCACTTATCTGCATCTTTCTTTTTCCAGATTTGTCGTGTACTTTGCGTGGCTT…	CCCAAAGAAAAATCAAGAXTTCTTTTATTXTGATTTTTTATACTGCTGAACTTTTATTTTCTTGAATGAGACATGATATTCTTTTTGTAACXATTTGTTTTATATGAAGACAAAXTGTATCAACTTGTTTGTTTATTGCTAAGAGTTCTGTTTCCTGTCGTGCATTGGTTATGTCAAAATTCATCCTTCGTCCCTATCCATTTTAGGAATAACTAAAAAGGCATGCGCAGTACTTGGAAGATATATTTATATATTCATATCTTATGCAAGAAATTTTTTAGAAGAATATCAGAAGAGAATTTCTTTTGCATTATGCATTTGAATTCAAATTTGCAGTGGATCATACCACTTATCTGCATCTTTCTTTTTXXAGATTTGTCGTGTACTTTGCGTGGCTTG…	CCCAAAGAAAAATCAAGACTTCTTTTATTXTGATTTTTTATACTGCTGAACTTTTATTTTCTTGAATGAGACATGATATTXTTTTTGTAAXXATTTGTTTTATATGAAGACAAATCTGTATCAACTTGTTTGTTTATTGCTAAGAGTTCTGTTTCCTGTCGTGCATTGGTTATGTCAAAATTCATCCTTCGTCCCTATXXATTTTAGGAATAACTAAAAAGGCATGCGCAGTACTTGGAAGATATATTTATATATTCATATCTTATGCAAGAAATTTTTTAGAAGAATATCAGAAGAGAATTTCTTTTGCATTATGCATTTGAATTCAAATTTGCAGTGGATCATACCACTTATCTGCATCTTTCTTTTTCCAGATTTGTCGTGTACTTTGCGTGGXTT…
		clone 13	CCCAAAGAAAAATCAAGAXTTCTTTTATTCTGATTTTTTATACTGCTGAACTTTTATTTTCTTGAATGAGACATGATATTCTTTTTGTAAXXATTTGTTTTATATGAAGACAAATCTGTATCAAXTTGTTTGTTTATTGCTAAGAGTTCTGTTTCCTGTCGTGCATTGGTTATGTCAAAATTCATCCTTCGTCCCTATCCATTTTAGGAATAACTAAAAAGGCATGCGCAGTACTTGGAAGATATATTTATATATTCATATCTTATGCAAGAAATTTTTTAGAAGAATATCAGAAGAGAATTTCTTTTGCATTATGCATTTGAATTCAAATTTGCAGTGGATCATACCACTTATCTGCATCTTTCTTTTTCCAGATTTGTCGTGTACTTTGCGTGGCTT…	CCCAAAGAAAAATCAAGACTTCTTTTATTXTGATTTTTTATACTGCTGAACTTTTATTTTCTTGAATGAGACATGATATTCTTTTTGTAAXXATTTGTTTTATATGAAGACAAATCTGTATCAACTTGTTTGTTTATTGCTAAGAGTTCTGTTTCCTGTCGTGCATTGGTTATGTCAAAATTCATCCTTCGTCCCTATCCATTTTAGGAATAACTAAAAAGGCATGCGCAGTACTTGGAAGATATATTTATATATTCATATCTTATGCAAGAAATTTTTTAGAAGAATATCAGAAGAGAATTTCTTTTGCATTATGCATTTGAATTCAAATTTGCAGTGGATCATACCACTTATCTGCATCTTTCTTTTTCCAGATTTGTCGTGTACTTTGCGTGGXTT…	CCCAAAGAAAAATCAAGAXTTCTTTTATTXTGATTTTTTATACTGCTGAACTTTTATTTTCTTGAATGAGACATGATATTCTTTTTGTAAXXATTTGTTTTATATGAAGACAAATCTGTATCAACTTGTTTGTTTATTGCTAAGAGTTCTGTTTCCTGTCGTGCATTGGTTATGTCAAAATTCATCCTTCGTCCCTATXXATTTTAGGAATAACTAAAAAGGCATGCGCAGTACTTGGAAGATATATTTATATATTCATATXTTATGCAAGAAATTTTTTAGAAGAATATCAGAAGAGAATTTXTTTTGCATTATGCATTTGAATTCAAATTTGCAGTGGATCATACCACTTATCTGCATCTTTCTTTTTCCAGATTTGTCGTGTACTTTGCGTGGXTT…
		clone 14	CCCAAAGAAAAATCAAGAXTTCTTTTATTCTGATTTTTTATACTGCTGAACTTTTATTTTCTTGAATGAGACATGATATTCTTTTTGTAAXXATTTGTTTTATATGAAGACAAATCTGTATCAACTTGTTTGTTTATTGCTAAGAGTTCTGTTTCCTGTCGTGCATTGGTTATGTCAAAATTCATCCTTCGTCCCTATCCATTTTAGGAATAACTAAAAAGGCATGCGCAGTACTTGGAAGATATATTTATATATTCATATCTTATGCAAGAAATTTTTTAGAAGAATATCAGAAGAGAATTTCTTTTGCATTATGCATTTGAATTCAAATTTGCAGTGGATCATACCACTTATCTGCATCTTTCTTTTTCCAGATTTGTCGTGTACTTTGCGTGGXTT…	CCCAAAGAAAAATCAAGAXTTCTTTTATTXTGATTTTTTATACTGCTGAACTTTTATTTTCTTGAATGAGACATGATATTCTTTTTGTAAXXATTTGTTTTATATGAAGACAAATCTGTATCAACTTGTTTGTTTATTGCTAAGAGTTCTGTTTCCTGTCGTGCATTGGTTATGTCAAAATTCATCCTTCGTCCCTATCCATTTTAGGAATAACTAAAAAGGCATGCGCAGTACTTGGAAGATATATTTATATATTCATATXTTATGCAAGAAATTTTTTAGAAGAATATCAGAAGAGAATTTXTTTTGCATTATGCATTTGAATTCAAATTTGCAGTGGATCATACCACTTATCTGCATCTTTCTTTTTCCAGATTTGTCGTGTACTTTGCGTGGXTT…	CCCAAAGAAAAATCAAGAXTTCTTTTATTXTGATTTTTTATACTGCTGAAXTTTTATTTTCTTGAATGAGACATGATATTCTTTTTGTAACXATTTGTTTTATATGAAGACAAAXTGTATCAACTTGTTTGTTTATTGCTAAGAGTTCTGTTTCCTGTCGTGCATTGGTTATGTCAAAATTCATCCTTCGTCCCTATCCATTTTAGGAATAACTAAAAAGGCATGCGCAGTAXTTGGAAGATATATTTATATATTCATATCTTATGCAAGAAATTTTTTAGAAGAATATCAGAAGAGAATTTXTTTTGCATTATGCATTTGAATTCAAATTTGCAGTGGATCATACCACTTATCTGCATCTTTCTTTTTCCAGATTTGTCGTGTACTTTGCGTGGXTTG…
		clone 15	CCCAAAGAAAAATCAAGAXTTCTTTTATTCTGATTTTTTATACTGCTGAACTTTTATTTTCTTGAATGAGACATGATATTCTTTTTGTAAXXATTTGTTTTATATGAAGACAAAXTGTATCAACTTGTTTGTTTATTGCTAAGAGTTCTGTTTCCTGTCGTGCATTGGTTATGTCAAAATTCATCCTTCGTCCCTATCCATTTTAGGAATAACTAAAAAGGCATGCGCAGTACTTGGAAGATATATTTATATATTCATATCTTATGCAAGAAATTTTTTAGAAGAATATCAGAAGAGAATTTCTTTTGCATTATGCATTTGAATTCAAATTTGCAGTGGATCATACCACTTATCTGCATCTTTCTTTTTXXAGATTTGTCGTGTACTTTGCGTGGCTTG…	CCCAAAGAAAAATCAAGAXTTCTTTTATTXTGATTTTTTATACTGCTGAACTTTTATTTTCTTGAATGAGACATGATATTCTTTTTGTAAXXATTTGTTTTATATGAAGACAAATCTGTATCAAXTTGTTTGTTTATTGCTAAGAGTTCTGTTTCCTGTCGTGCATTGGTTATGTCAAAATTCATCCTTCGTCCCTATCCATTTTAGGAATAACTAAAAAGGCATGCGCAGTACTTGGAAGATATATTTATATATTCATATCTTATGCAAGAAATTTTTTAGAAGAATATCAGAAGAGAATTTCTTTTGCATTATGCATTTGAATTCAAATTTGCAGTGGATCATACCACTTATCTGCATCTTTCTTTTTCCAGATTTGTCGTGTACTTTGCGTGGCTT…	CCCAAAGAAAAATCAAGAXTTCTTTTATTXTGATTTTTTATACTGCTGAAXTTTTATTTTXTTGAATGAGACATGATATTCTTTTTGTAAXXATTTGTTTTATATGAAGACAAAXTGTATCAACTTGTTTGTTTATTGCTAAGAGTTXTGTTTXXTGTCGTGCATTGGTTATGTCAAAATTCATCCTTCGTCCCTATCCATTTTAGGAATAACTAAAAAGGCATGCGCAGTACTTGGAAGATATATTTATATATTCATATCTTATGCAAGAAATTTTTTAGAAGAATATCAGAAGAGAATTTCTTTTGCATTATGCATTTGAATTCAAATTTGCAGTGGATCATACCACTTATCTGCATCTTTCTTTTTCCAGATTTGTCGTGTACTTTGCGTGGCTTG…
	Chr16:3044811-3045966	clone 1	AATTTAGTTTTACTACTTTTAGCXTXTTAACGAAAATTCATTTTGACCATGTXATGTTGTXTCTGTGXAGGTTGATTATAATXXATATAATTXTCCATTTTXAGAGXTGGGXXGCTTXAATTCTAGAGAAGAAAAGCGATCTCCAAGATTTTXTTTGGGAGGTTTTXXTATATCTTXTGGCAAAGATXTGTCTAXTAXACTGTCAAGTAAAACAAGGATAAGATGGACCCAAGATCTGCATAAAAAGTTTGTTGAGTGTGTAAATXGXXTTGGAGGTGCTGAGAGTAAGTGATTTCAGTGTGAGCTTTCTATCCATTTGAGAAGAAAAAATTGTTCATATCTGTACCTATTGATTAATXAATTACAGAGGCAACACCTAAAGCAATAXTAAAGTTGATG…	AATTTAGTTTTACTACTTTTAGCCTCTTAACGAAAATTXATTTTGACCATGTXATGTTGTXTCTGTGXAGGTTGATTATAATXXATATAATTXTCCATTTTCAGAGXTGGGXXGCTTCAATTCTAGAGAAGAAAAGCGATCTCCAAGATTTTXTTTGGGAGGTTTTXXTATATCTTXTGGCAAAGATXTGTCTAXTAXACTGTCAAGTAAAACAAGGATAAGATGGACCCAAGATCTGCATAAAAAGTTTGTTGAGTGTGTAAATCGXXTTGGAGGTGXTGAGAGTAAGTGATTTCAGTGTGAGXTTTCTATXCATTTGAGAAGAAAAAATTGTTXATATCTGTACCTATTGATTAATXAATTACAGAGGCAACAXXTAAAGCAATAXTAAAGTTGATG…	AATTTAGTTTTACTACTTTTAGXXTXTTAACGAAAATTXATTTTGACCATGTXATGTTGTXTCTGTGXAGGTTGATTATAATXXATATAATTXTCCATTTTXAGAGXTGGGXXGCTTXAATTCTAGAGAAGAAAAGCGATCTCCAAGATTTTXTTTGGGAGGTTTTXXTATATCTTXTGGCAAAGATXTGTCTAXTAXACTGTCAAGTAAAACAAGGATAAGATGGACCCAAGATCTGCATAAAAAGTTTGTTGAGTGTGTAAATXGXXTTGGAGGTGCTGAGAGTAAGTGATTTCAGTGTGAGCTTTCTATCCATTTGAGAAGAAAAAATTGTTCATATCTGTACCTATTGATTAATXAATTACAGAGGCAACACCTAAAGCAATAXTAAAGTTGATG…
		clone 2	AATTTAGTTTTACTACTTTTAGCCTXTTAACGAAAATTCATTTTGACCATGTCATGTTGTCTCTGTGCAGGTTGATTATAATCCATATAATTXTCCATTTTXAGAGXTGGGXXGCTTXAATTXTAGAGAAGAAAAGCGATCTXXAAGATTTTXTTTGGGAGGTTTTXXTATATCTTXTGGCAAAGATXTGTCTAXTAXACTGTCAAGTAAAACAAGGATAAGATGGACCCAAGATCTGXATAAAAAGTTTGTTGAGTGTGTAAATCGCCTTGGAGGTGXTGAGAGTAAGTGATTTXAGTGTGAGXTTTXTATXXATTTGAGAAGAAAAAATTGTTCATATCTGTACCTATTGATTAATXAATTAXAGAGGCAAXACCTAAAGCAATAXTAAAGTTGATG…	AATTTAGTTTTACTACTTTTAGCCTCTTAACGAAAATTCATTTTGACCATGTCATGTTGTCTCTGTGXAGGTTGATTATAATXXATATAATTXTXXATTTTXAGAGXTGGGXXGXTTXAATTCTAGAGAAGAAAAGCGATXTXXAAGATTTTXTTTGGGAGGTTTTXXTATATCTTXTGGCAAAGATXTGTCTAXTAXACTGTCAAGTAAAACAAGGATAAGATGGACCCAAGATCTGCATAAAAAGTTTGTTGAGTGTGTAAATXGXXTTGGAGGTGXTGAGAGTAAGTGATTTXAGTGTGAGXTTTCTATXCATTTGAGAAGAAAAAATTGTTXATATCTGTACCTATTGATTAATXAATTACAGAGGCAACAXXTAAAGCAATAXTAAAGTTGATG…	AATTTAGTTTTACTACTTTTAGXXTXTTAACGAAAATTXATTTTGACCATGTXATGTTGTXTCTGTGXAGGTTGATTATAATXXATATAATTXTXXATTTTXAGAGXTGGGXXGCTTXAATTXTAGAGAAGAAAAGCGATCTXXAAGATTTTXTTTGGGAGGTTTTXXTATATCTTXTGGCAAAGATXTGTCTAXTAXACTGTCAAGTAAAACAAGGATAAGATGGACCCAAGATCTGXATAAAAAGTTTGTTGAGTGTGTAAATXGXXTTGGAGGTGXTGAGAGTAAGTGATTTXAGTGTGAGXTTTXTATXXATTTGAGAAGAAAAAATTGTTCATATCTGTACCTATTGATTAATXAATTAXAGAGGCAAXACCTAAAGCAATAXTAAAGTTGATG…
		clone 3	AATTTAGTTTTACTACTTTTAGXXTXTTAACGAAAATTXATTTTGACCATGTXATGTTGTXTXTGTGCAGGTTGATTATAATXXATATAATTXTCCATTTTXAGAGXTGGGXXGCTTCAATTXTAGAGAAGAAAAGCGATCTXXAAGATTTTCTTTGGGAGGTTTTXXTATATCTTXTGGCAAAGATXTGTCTAXTACACTGTCAAGTAAAACAAGGATAAGATGGACCCAAGATCTGXATAAAAAGTTTGTTGAGTGTGTAAATXGCCTTGGAGGTGXTGAGAGTAAGTGATTTXAGTGTGAGXTTTXTATXXATTTGAGAAGAAAAAATTGTTXATATCTGTACCTATTGATTAATXAATTAXAGAGGCAAXACCTAAAGCAATAXTAAAGTTGATG…	AATTTAGTTTTAXTAXTTTTAGCCTCTTAACGAAAATTXATTTTGACCATGTXATGTTGTXTCTGTGXAGGTTGATTATAATXXATATAATTXTXXATTTTXAGAGXTGGGCCGCTTXAATTXTAGAGAAGAAAAGXGATXTXXAAGATTTTXTTTGGGAGGTTTTXXTATATXTTXTGGXAAAGATXTGTCTAXTAXACTGTCAAGTAAAACAAGGATAAGATGGACCCAAGATXTGXATAAAAAGTTTGTTGAGTGTGTAAATXGXXTTGGAGGTGXTGAGAGTAAGTGATTTXAGTGTGAGXTTTXTATXXATTTGAGAAGAAAAAATTGTTXATATXTGTAXXTATTGATTAATXAATTAXAGAGGCAAXACCTAAAGCAATAXTAAAGTTGATG…	AATTTAGTTTTAXTACTTTTAGXXTXTTAACGAAAATTXATTTTGACCATGTXATGTTGTXTXTGTGCAGGTTGATTATAATXXATATAATTXTCCATTTTXAGAGXTGGGXXGCTTXAATTXTAGAGAAGAAAAGCGATCTXXAAGATTTTCTTTGGGAGGTTTTXXTATATCTTXTGGCAAAGATXTGTCTAXTACACTGTCAAGTAAAACAAGGATAAGATGGACCCAAGATCTGXATAAAAAGTTTGTTGAGTGTGTAAATXGCCTTGGAGGTGXTGAGAGTAAGTGATTTXAGTGTGAGXTTTXTATXXATTTGAGAAGAAAAAATTGTTXATATCTGTACCTATTGATTAATXAATTAXAGAGGCAAXACCTAAAGCAATAXTAAAGTTGATG…
		clone 4	AATTTAGTTTTAXTACTTTTAGXXTXTTAACGAAAATTXATTTTGACCATGTXATGTTGTXTXTGTGCAGGTTGATTATAATXXATATAATTXTCCATTTTXAGAGXTGGGXXGCTTXAATTXTAGAGAAGAAAAGCGATXTXXAAGATTTTCTTTGGGAGGTTTTXXTATATXTTXTGGCAAAGATXTGTCTAXTACACTGTCAAGTAAAACAAGGATAAGATGGACCCAAGATCTGXATAAAAAGTTTGTTGAGTGTGTAAATXGCCTTGGAGGTGXTGAGAGTAAGTGATTTXAGTGTGAGXTTTXTATXXATTTGAGAAGAAAAAATTGTTXATATCTGTAXXTATTGATTAATXAATTAXAGAGGXAAXAXXTAAAGCAATAXTAAAGTTGATG…	AATTTAGTTTTACTACTTTTAGCCTCTTAACGAAAATTXATTTTGACCATGTXATGTTGTXTCTGTGXAGGTTGATTATAATXXATATAATTXTXXATTTTXAGAGXTGGGCCGXTTXAATTXTAGAGAAGAAAAGCGATXTCCAAGATTTTXTTTGGGAGGTTTTXXTATATXTTXTGGXAAAGATXTGTCTAXTAXACTGTXAAGTAAAAXAAGGATAAGATGGACCCAAGATXTGXATAAAAAGTTTGTTGAGTGTGTAAATXGXXTTGGAGGTGXTGAGAGTAAGTGATTTXAGTGTGAGXTTTXTATXXATTTGAGAAGAAAAAATTGTTXATATXTGTAXXTATTGATTAATXAATTAXAGAGGCAAXAXXTAAAGCAATAXTAAAGTTGATG…	AATTTAGTTTTAXTACTTTTAGXXTXTTAACGAAAATTXATTTTGACCATGTXATGTTGTXTXTGTGCAGGTTGATTATAATXXATATAATTXTCCATTTTXAGAGXTGGGXXGCTTXAATTXTAGAGAAGAAAAGCGATXTXXAAGATTTTCTTTGGGAGGTTTTXXTATATXTTXTGGCAAAGATXTGTCTAXTACACTGTCAAGTAAAACAAGGATAAGATGGACCCAAGATCTGXATAAAAAGTTTGTTGAGTGTGTAAATXGCCTTGGAGGTGXTGAGAGTAAGTGATTTXAGTGTGAGXTTTXTATXXATTTGAGAAGAAAAAATTGTTXATATCTGTAXXTATTGATTAATXAATTAXAGAGGXAAXAXXTAAAGCAATAXTAAAGTTGATG…
		clone 5	AATTTAGTTTTACTACTTTTAGXXTXTTAACGAAAATTXATTTTGACCATGTXATGTTGTXTCTGTGXAGGTTGATTATAATXXATATAATTXTCCATTTTXAGAGXTGGGXXGCTTXAATTCTAGAGAAGAAAAGCGATCTCCAAGATTTTXTTTGGGAGGTTTTXXTATATCTTXTGGCAAAGATXTGTCTAXTAXACTGTCAAGTAAAACAAGGATAAGATGGACCCAAGATCTGCATAAAAAGTTTGTTGAGTGTGTAAATXGXXTTGGAGGTGXTGAGAGTAAGTGATTTXAGTGTGAGXTTTCTATXCATTTGAGAAGAAAAAATTGTTXATATCTGTACCTATTGATTAATXAATTACAGAGGCAACACCTAAAGCAATAXTAAAGTTGATG…	AATTTAGTTTTAXTAXTTTTAGCCTCTTAACGAAAATTXATTTTGACCATGTCATGTTGTCTCTGTGXAGGTTGATTATAATCCATATAATTXTCCATTTTXAGAGXTGGGXXGCTTXAATTXTAGAGAAGAAAAGXGATXTXXAAGATTTTXTTTGGGAGGTTTTXXTATATXTTXTGGXAAAGATXTGTCTAXTAXACTGTCAAGTAAAACAAGGATAAGATGGACCCAAGATXTGCATAAAAAGTTTGTTGAGTGTGTAAATXGXXTTGGAGGTGXTGAGAGTAAGTGATTTCAGTGTGAGCTTTXTATXXATTTGAGAAGAAAAAATTGTTXATATXTGTAXXTATTGATTAATXAATTAXAGAGGCAAXACCTAAAGCAATAXTAAAGTTGATG…	AATTTAGTTTTACTACTTTTAGXXTXTTAACGAAAATTXATTTTGACCATGTXATGTTGTXTCTGTGXAGGTTGATTATAATXXATATAATTXTCCATTTTXAGAGXTGGGXXGCTTXAATTCTAGAGAAGAAAAGCGATCTCCAAGATTTTXTTTGGGAGGTTTTXXTATATCTTXTGGCAAAGATXTGTCTAXTAXACTGTCAAGTAAAACAAGGATAAGATGGACCCAAGATCTGCATAAAAAGTTTGTTGAGTGTGTAAATXGXXTTGGAGGTGXTGAGAGTAAGTGATTTXAGTGTGAGXTTTCTATXCATTTGAGAAGAAAAAATTGTTXATATCTGTACCTATTGATTAATXAATTACAGAGGCAACACCTAAAGCAATAXTAAAGTTGATG…
		clone 6	AATTTAGTTTTACTACTTTTAGCCTCTTAACGAAAATTXATTTTGACCATGTXATGTTGTXTCTGTGXAGGTTGATTATAATXXATATAATTXTCCATTTTCAGAGXTGGGXXGCTTCAATTCTAGAGAAGAAAAGCGATCTCCAAGATTTTXTTTGGGAGGTTTTXXTATATCTTXTGGCAAAGATXTGTCTAXTAXACTGTCAAGTAAAACAAGGATAAGATGGACCCAAGATCTGCATAAAAAGTTTGTTGAGTGTGTAAATCGXXTTGGAGGTGXTGAGAGTAAGTGATTTCAGTGTGAGXTTTCTATXCATTTGAGAAGAAAAAATTGTTXATATCTGTACCTATTGATTAATXAATTACAGAGGCAACAXXTAAAGCAATAXTAAAGTTGATG…	AATTTAGTTTTAXTACTTTTAGXXTXTTAACGAAAATTCATTTTGACCATGTXATGTTGTXTXTGTGCAGGTTGATTATAATXXATATAATTXTCCATTTTXAGAGXTGGGXXGCTTXAATTXTAGAGAAGAAAAGCGATCTXXAAGATTTTXTTTGGGAGGTTTTXXTATATXTTXTGGCAAAGATXTGTXTAXTACACTGTXAAGTAAAACAAGGATAAGATGGAXXXAAGATCTGXATAAAAAGTTTGTTGAGTGTGTAAATXGCCTTGGAGGTGXTGAGAGTAAGTGATTTXAGTGTGAGXTTTXTATXXATTTGAGAAGAAAAAATTGTTXATATCTGTACCTATTGATTAATXAATTAXAGAGGCAAXACCTAAAGCAATAXTAAAGTTGATG…	AATTTAGTTTTACTACTTTTAGXXTCTTAACGAAAATTXATTTTGACCATGTXATGTTGTXTCTGTGXAGGTTGATTATAATXXATATAATTXTCCATTTTCAGAGXTGGGXXGCTTCAATTCTAGAGAAGAAAAGCGATCTCCAAGATTTTXTTTGGGAGGTTTTXXTATATCTTXTGGCAAAGATXTGTCTAXTAXACTGTCAAGTAAAACAAGGATAAGATGGACCCAAGATCTGCATAAAAAGTTTGTTGAGTGTGTAAATCGXXTTGGAGGTGXTGAGAGTAAGTGATTTCAGTGTGAGXTTTCTATXCATTTGAGAAGAAAAAATTGTTXATATCTGTACCTATTGATTAATXAATTACAGAGGCAACAXXTAAAGCAATAXTAAAGTTGATG…
		clone 7	AATTTAGTTTTACTACTTTTAGCCTCTTAACGAAAATTCATTTTGACCATGTCATGTTGTCTCTGTGXAGGTTGATTATAATXXATATAATTXTXXATTTTXAGAGXTGGGXXGXTTXAATTCTAGAGAAGAAAAGCGATXTXXAAGATTTTXTTTGGGAGGTTTTXXTATATCTTXTGGCAAAGATXTGTCTAXTAXACTGTCAAGTAAAACAAGGATAAGATGGACCCAAGATCTGCATAAAAAGTTTGTTGAGTGTGTAAATXGXXTTGGAGGTGXTGAGAGTAAGTGATTTXAGTGTGAGXTTTCTATXCATTTGAGAAGAAAAAATTGTTXATATCTGTACCTATTGATTAATXAATTACAGAGGCAACAXXTAAAGCAATAXTAAAGTTGATG…	AATTTAGTTTTACTACTTTTAGCXTXTTAACGAAAATTCATTTTGACCATGTXATGTTGTXTCTGTGXAGGTTGATTATAATXXATATAATTXTCCATTTTXAGAGXTGGGXXGCTTXAATTCTAGAGAAGAAAAGCGATCTCCAAGATTTTXTTTGGGAGGTTTTXXTATATCTTXTGGCAAAGATXTGTCTAXTAXACTGTCAAGTAAAACAAGGATAAGATGGACCCAAGATCTGCATAAAAAGTTTGTTGAGTGTGTAAATXGXXTTGGAGGTGCTGAGAGTAAGTGATTTCAGTGTGAGCTTTCTATCCATTTGAGAAGAAAAAATTGTTCATATCTGTACCTATTGATTAATXAATTACAGAGGCAACACCTAAAGCAATAXTAAAGTTGATG…	AATTTAGTTTTAXTAXTTTTAGXXTCTTAACGAAAATTXATTTTGACCATGTXATGTTGTXTCTGTGXAGGTTGATTATAATXXATATAATTXTXXATTTTXAGAGXTGGGXXGXTTXAATTCTAGAGAAGAAAAGCGATXTXXAAGATTTTXTTTGGGAGGTTTTXXTATATCTTXTGGCAAAGATXTGTCTAXTAXACTGTCAAGTAAAACAAGGATAAGATGGACCCAAGATCTGCATAAAAAGTTTGTTGAGTGTGTAAATXGXXTTGGAGGTGXTGAGAGTAAGTGATTTXAGTGTGAGXTTTCTATXCATTTGAGAAGAAAAAATTGTTXATATCTGTACCTATTGATTAATXAATTACAGAGGCAACAXXTAAAGCAATAXTAAAGTTGATG…
		clone 8	AATTTAGTTTTACTACTTTTAGCCTCTTAACGAAAATTXATTTTGACCATGTXATGTTGTXTCTGTGXAGGTTGATTATAATXXATATAATTXTXXATTTTXAGAGXTGGGCCGXTTXAATTXTAGAGAAGAAAAGCGATXTCCAAGATTTTXTTTGGGAGGTTTTXXTATATXTTXTGGXAAAGATXTGTCTAXTAXACTGTXAAGTAAAAXAAGGATAAGATGGACCCAAGATXTGXATAAAAAGTTTGTTGAGTGTGTAAATXGXXTTGGAGGTGXTGAGAGTAAGTGATTTXAGTGTGAGXTTTXTATXXATTTGAGAAGAAAAAATTGTTXATATXTGTAXXTATTGATTAATXAATTAXAGAGGCAAXAXXTAAAGCAATAXTAAAGTTGATG…	AATTTAGTTTTACTACTTTTAGCCTXTTAACGAAAATTCATTTTGACCATGTCATGTTGTCTCTGTGCAGGTTGATTATAATCCATATAATTXTCCATTTTXAGAGXTGGGXXGCTTXAATTXTAGAGAAGAAAAGCGATCTXXAAGATTTTXTTTGGGAGGTTTTXXTATATCTTXTGGCAAAGATXTGTCTAXTAXACTGTCAAGTAAAACAAGGATAAGATGGACCCAAGATCTGXATAAAAAGTTTGTTGAGTGTGTAAATCGCCTTGGAGGTGXTGAGAGTAAGTGATTTXAGTGTGAGXTTTXTATXXATTTGAGAAGAAAAAATTGTTCATATCTGTACCTATTGATTAATXAATTAXAGAGGCAAXACCTAAAGCAATAXTAAAGTTGATG…	AATTTAGTTTTAXTAXTTTTAGXXTXTTAACGAAAATTXATTTTGACCATGTXATGTTGTXTCTGTGXAGGTTGATTATAATXXATATAATTXTXXATTTTXAGAGXTGGGXXGCTTXAATTXTAGAGAAGAAAAGXGATXTXXAAGATTTTXTTTGGGAGGTTTTXXTATATXTTXTGGXAAAGATXTGTCTAXTAXACTGTCAAGTAAAACAAGGATAAGATGGACCCAAGATXTGXATAAAAAGTTTGTTGAGTGTGTAAATXGXXTTGGAGGTGXTGAGAGTAAGTGATTTXAGTGTGAGXTTTXTATXXATTTGAGAAGAAAAAATTGTTXATATXTGTAXXTATTGATTAATXAATTAXAGAGGCAAXACCTAAAGCAATAXTAAAGTTGATG…
		clone 9	AATTTAGTTTTAXTAXTTTTAGCCTCTTAACGAAAATTXATTTTGACCATGTCATGTTGTCTCTGTGXAGGTTGATTATAATCCATATAATTXTCCATTTTXAGAGXTGGGXXGCTTXAATTXTAGAGAAGAAAAGXGATXTXXAAGATTTTXTTTGGGAGGTTTTXXTATATXTTXTGGXAAAGATXTGTCTAXTAXACTGTCAAGTAAAACAAGGATAAGATGGACCCAAGATXTGCATAAAAAGTTTGTTGAGTGTGTAAATXGXXTTGGAGGTGXTGAGAGTAAGTGATTTCAGTGTGAGCTTTXTATXXATTTGAGAAGAAAAAATTGTTXATATXTGTAXXTATTGATTAATXAATTAXAGAGGCAAXACCTAAAGCAATAXTAAAGTTGATG…	AATTTAGTTTTACTACTTTTAGXXTXTTAACGAAAATTXATTTTGACCATGTXATGTTGTXTXTGTGCAGGTTGATTATAATXXATATAATTXTCCATTTTXAGAGXTGGGXXGCTTCAATTXTAGAGAAGAAAAGCGATCTXXAAGATTTTCTTTGGGAGGTTTTXXTATATCTTXTGGCAAAGATXTGTCTAXTACACTGTCAAGTAAAACAAGGATAAGATGGACCCAAGATCTGXATAAAAAGTTTGTTGAGTGTGTAAATXGCCTTGGAGGTGXTGAGAGTAAGTGATTTXAGTGTGAGXTTTXTATXXATTTGAGAAGAAAAAATTGTTXATATCTGTACCTATTGATTAATXAATTAXAGAGGCAAXACCTAAAGCAATAXTAAAGTTGATG…	AATTTAGTTTTAXTAXTTTTAGXXTXTTAACGAAAATTXATTTTGACCATGTXATGTTGTXTCTGTGXAGGTTGATTATAATXXATATAATTXTXXATTTTXAGAGXTGGGXXGXTTXAATTXTAGAGAAGAAAAGXGATXTXXAAGATTTTXTTTGGGAGGTTTTXXTATATXTTXTGGXAAAGATXTGTCTAXTAXACTGTXAAGTAAAAXAAGGATAAGATGGACCCAAGATXTGXATAAAAAGTTTGTTGAGTGTGTAAATXGXXTTGGAGGTGXTGAGAGTAAGTGATTTXAGTGTGAGXTTTXTATXXATTTGAGAAGAAAAAATTGTTXATATXTGTAXXTATTGATTAATXAATTAXAGAGGCAAXAXXTAAAGCAATAXTAAAGTTGATG…
		clone 10	AATTTAGTTTTAXTACTTTTAGXXTXTTAACGAAAATTCATTTTGACCATGTXATGTTGTXTXTGTGCAGGTTGATTATAATXXATATAATTXTCCATTTTXAGAGXTGGGXXGCTTXAATTXTAGAGAAGAAAAGCGATCTXXAAGATTTTXTTTGGGAGGTTTTXXTATATXTTXTGGCAAAGATXTGTXTAXTACACTGTXAAGTAAAACAAGGATAAGATGGAXXXAAGATCTGXATAAAAAGTTTGTTGAGTGTGTAAATXGCCTTGGAGGTGXTGAGAGTAAGTGATTTXAGTGTGAGXTTTXTATXXATTTGAGAAGAAAAAATTGTTXATATCTGTACCTATTGATTAATXAATTAXAGAGGCAAXACCTAAAGCAATAXTAAAGTTGATG…	AATTTAGTTTTAXTACTTTTAGXXTXTTAACGAAAATTXATTTTGACCATGTXATGTTGTXTXTGTGCAGGTTGATTATAATXXATATAATTXTCCATTTTXAGAGXTGGGXXGCTTXAATTXTAGAGAAGAAAAGCGATXTXXAAGATTTTCTTTGGGAGGTTTTXXTATATXTTXTGGCAAAGATXTGTCTAXTACACTGTCAAGTAAAACAAGGATAAGATGGACCCAAGATCTGXATAAAAAGTTTGTTGAGTGTGTAAATXGCCTTGGAGGTGXTGAGAGTAAGTGATTTXAGTGTGAGXTTTXTATXXATTTGAGAAGAAAAAATTGTTXATATCTGTAXXTATTGATTAATXAATTAXAGAGGXAAXAXXTAAAGCAATAXTAAAGTTGATG…	AATTTAGTTTTAXTAXTTTTAGXXTXTTAACGAAAATTXATTTTGAXXATGTXATGTTGTXTCTGTGXAGGTTGATTATAATXXATATAATTXTXXATTTTXAGAGXTGGGXXGCTTXAATTXTAGAGAAGAAAAGXGATXTXXAAGATTTTXTTTGGGAGGTTTTXXTATATXTTXTGGXAAAGATXTGTCTAXTAXACTGTCAAGTAAAACAAGGATAAGATGGACCCAAGATXTGCATAAAAAGTTTGTTGAGTGTGTAAATXGXXTTGGAGGTGXTGAGAGTAAGTGATTTCAGTGTGAGCTTTXTATXXATTTGAGAAGAAAAAATTGTTXATATXTGTAXXTATTGATTAATXAATTAXAGAGGCAAXACCTAAAGCAATAXTAAAGTTGATG…
		clone 11	AATTTAGTTTTACTACTTTTAGXXTXTTAACGAAAATTXATTTTGACCATGTXATGTTGTXTCTGTGXAGGTTGATTATAATXXATATAATTXTCCATTTTXAGAGXTGGGXXGCTTXAATTCTAGAGAAGAAAAGCGATCTCCAAGATTTTXTTTGGGAGGTTTTXXTATATCTTXTGGCAAAGATXTGTCTAXTAXACTGTCAAGTAAAACAAGGATAAGATGGACCCAAGATCTGCATAAAAAGTTTGTTGAGTGTGTAAATXGXXTTGGAGGTGXTGAGAGTAAGTGATTTXAGTGTGAGXTTTCTATXCATTTGAGAAGAAAAAATTGTTXATATCTGTACCTATTGATTAATXAATTACAGAGGCAACACCTAAAGCAATAXTAAAGTTGATG…	AATTTAGTTTTACTACTTTTAGXXTXTTAACGAAAATTXATTTTGACCATGTXATGTTGTXTCTGTGXAGGTTGATTATAATXXATATAATTXTCCATTTTXAGAGXTGGGXXGCTTXAATTCTAGAGAAGAAAAGCGATCTCCAAGATTTTXTTTGGGAGGTTTTXXTATATCTTXTGGCAAAGATXTGTCTAXTAXACTGTCAAGTAAAACAAGGATAAGATGGACCCAAGATCTGCATAAAAAGTTTGTTGAGTGTGTAAATXGXXTTGGAGGTGXTGAGAGTAAGTGATTTXAGTGTGAGXTTTCTATXCATTTGAGAAGAAAAAATTGTTXATATCTGTACCTATTGATTAATXAATTACAGAGGCAACACCTAAAGCAATAXTAAAGTTGATG…	AATTTAGTTTTAXTACTTTTAGXXTXTTAACGAAAATTXATTTTGACCATGTXATGTTGTXTXTGTGCAGGTTGATTATAATXXATATAATTXTCCATTTTXAGAGXTGGGXXGCTTXAATTXTAGAGAAGAAAAGCGATCTXXAAGATTTTXTTTGGGAGGTTTTXXTATATXTTXTGGCAAAGATXTGTXTAXTACACTGTXAAGTAAAACAAGGATAAGATGGAXXXAAGATCTGXATAAAAAGTTTGTTGAGTGTGTAAATXGCCTTGGAGGTGXTGAGAGTAAGTGATTTXAGTGTGAGXTTTXTATXXATTTGAGAAGAAAAAATTGTTXATATCTGTACCTATTGATTAATXAATTAXAGAGGCAAXACCTAAAGCAATAXTAAAGTTGATG…
		clone 12	AATTTAGTTTTACTACTTTTAGCCTCTTAACGAAAATTXATTTTGACCATGTXATGTTGTXTXTGTGCAGGTTGATTATAATXXATATAATTXTCCATTTTXAGAGXTGGGXXGCTTXAATTXTAGAGAAGAAAAGCGATXTXXAAGATTTTCTTTGGGAGGTTTTXXTATATXTTXTGGCAAAGATXTGTCTAXTACACTGTCAAGTAAAACAAGGATAAGATGGACCCAAGATCTGXATAAAAAGTTTGTTGAGTGTGTAAATXGCCTTGGAGGTGXTGAGAGTAAGTGATTTXAGTGTGAGXTTTXTATXXATTTGAGAAGAAAAAATTGTTXATATCTGTAXXTATTGATTAATXAATTAXAGAGGXAAXAXXTAAAGCAATAXTAAAGTTGATG…	AATTTAGTTTTACTACTTTTAGCCTCTTAACGAAAATTXATTTTGACCATGTXATGTTGTXTXTGTGCAGGTTGATTATAATXXATATAATTXTCCATTTTXAGAGXTGGGXXGCTTXAATTXTAGAGAAGAAAAGCGATXTXXAAGATTTTCTTTGGGAGGTTTTXXTATATXTTXTGGCAAAGATXTGTCTAXTACACTGTCAAGTAAAACAAGGATAAGATGGACCCAAGATCTGXATAAAAAGTTTGTTGAGTGTGTAAATXGCCTTGGAGGTGXTGAGAGTAAGTGATTTXAGTGTGAGXTTTXTATXXATTTGAGAAGAAAAAATTGTTXATATCTGTAXXTATTGATTAATXAATTAXAGAGGXAAXAXXTAAAGCAATAXTAAAGTTGATG…	AATTTAGTTTTAXTACTTTTAGXXTXTTAACGAAAATTXATTTTGACCATGTXATGTTGTXTXTGTGCAGGTTGATTATAATXXATATAATTXTCCATTTTXAGAGXTGGGXXGCTTXAATTXTAGAGAAGAAAAGCGATXTXXAAGATTTTCTTTGGGAGGTTTTXXTATATXTTXTGGCAAAGATXTGTCTAXTACACTGTCAAGTAAAACAAGGATAAGATGGACCCAAGATCTGXATAAAAAGTTTGTTGAGTGTGTAAATXGCCTTGGAGGTGXTGAGAGTAAGTGATTTXAGTGTGAGXTTTXTATXXATTTGAGAAGAAAAAATTGTTXATATCTGTAXXTATTGATTAATXAATTAXAGAGGXAAXAXXTAAAGCAATAXTAAAGTTGATG…
		clone 13	AATTTAGTTTTACTACTTTTAGCCTXTTAACGAAAATTXATTTTGACCATGTXATGTTGTXTCTGTGXAGGTTGATTATAATXXATATAATTXTCCATTTTXAGAGXTGGGXXGCTTXAATTCTAGAGAAGAAAAGCGATCTCCAAGATTTTXTTTGGGAGGTTTTXXTATATCTTXTGGCAAAGATXTGTCTAXTAXACTGTCAAGTAAAACAAGGATAAGATGGACCCAAGATCTGCATAAAAAGTTTGTTGAGTGTGTAAATXGXXTTGGAGGTGXTGAGAGTAAGTGATTTXAGTGTGAGXTTTCTATXCATTTGAGAAGAAAAAATTGTTXATATCTGTACCTATTGATTAATXAATTACAGAGGCAACACCTAAAGCAATAXTAAAGTTGATG…	AATTTAGTTTTACTACTTTTAGCCTXTTAACGAAAATTXATTTTGACCATGTXATGTTGTXTCTGTGXAGGTTGATTATAATXXATATAATTXTCCATTTTXAGAGXTGGGXXGCTTXAATTCTAGAGAAGAAAAGCGATCTCCAAGATTTTXTTTGGGAGGTTTTXXTATATCTTXTGGCAAAGATXTGTCTAXTAXACTGTCAAGTAAAACAAGGATAAGATGGACCCAAGATCTGCATAAAAAGTTTGTTGAGTGTGTAAATXGXXTTGGAGGTGXTGAGAGTAAGTGATTTXAGTGTGAGXTTTCTATXCATTTGAGAAGAAAAAATTGTTXATATCTGTACCTATTGATTAATXAATTACAGAGGCAACACCTAAAGCAATAXTAAAGTTGATG…	AATTTAGTTTTACTACTTTTAGXXTXTTAACGAAAATTXATTTTGACCATGTXATGTTGTXTCTGTGXAGGTTGATTATAATXXATATAATTXTCCATTTTXAGAGXTGGGXXGCTTXAATTCTAGAGAAGAAAAGCGATCTCCAAGATTTTXTTTGGGAGGTTTTXXTATATCTTXTGGCAAAGATXTGTCTAXTAXACTGTCAAGTAAAACAAGGATAAGATGGACCCAAGATCTGCATAAAAAGTTTGTTGAGTGTGTAAATXGXXTTGGAGGTGXTGAGAGTAAGTGATTTXAGTGTGAGXTTTCTATXCATTTGAGAAGAAAAAATTGTTXATATCTGTACCTATTGATTAATXAATTACAGAGGCAACACCTAAAGCAATAXTAAAGTTGATG…
		clone 14	AATTTAGTTTTACTACTTTTAGXXTXTTAACGAAAATTXATTTTGACCATGTXATGTTGTXTXTGTGCAGGTTGATTATAATXXATATAATTXTCCATTTTXAGAGXTGGGXXGCTTCAATTXTAGAGAAGAAAAGCGATCTXXAAGATTTTCTTTGGGAGGTTTTXXTATATCTTXTGGCAAAGATXTGTCTAXTACACTGTCAAGTAAAACAAGGATAAGATGGACCCAAGATCTGXATAAAAAGTTTGTTGAGTGTGTAAATXGCCTTGGAGGTGXTGAGAGTAAGTGATTTXAGTGTGAGXTTTXTATXXATTTGAGAAGAAAAAATTGTTXATATCTGTACCTATTGATTAATXAATTAXAGAGGCAAXACCTAAAGCAATAXTAAAGTTGATG…	AATTTAGTTTTACTACTTTTAGCCTCTTAACGAAAATTCATTTTGACCATGTXATGTTGTXTCTGTGXAGGTTGATTATAATXXATATAATTXTCCATTTTCAGAGXTGGGXXGCTTCAATTCTAGAGAAGAAAAGCGATCTCCAAGATTTTXTTTGGGAGGTTTTXXTATATCTTXTGGCAAAGATXTGTCTAXTAXACTGTCAAGTAAAACAAGGATAAGATGGACCCAAGATCTGCATAAAAAGTTTGTTGAGTGTGTAAATCGXXTTGGAGGTGXTGAGAGTAAGTGATTTCAGTGTGAGXTTTCTATXCATTTGAGAAGAAAAAATTGTTXATATCTGTACCTATTGATTAATXAATTACAGAGGCAACAXXTAAAGCAATAXTAAAGTTGATG…	AATTTAGTTTTACTACTTTTAGXXTCTTAACGAAAATTXATTTTGACCATGTXATGTTGTXTCTGTGXAGGTTGATTATAATXXATATAATTXTCCATTTTCAGAGXTGGGXXGCTTCAATTCTAGAGAAGAAAAGCGATCTCCAAGATTTTXTTTGGGAGGTTTTXXTATATCTTXTGGCAAAGATXTGTCTAXTAXACTGTCAAGTAAAACAAGGATAAGATGGACCCAAGATCTGCATAAAAAGTTTGTTGAGTGTGTAAATCGXXTTGGAGGTGXTGAGAGTAAGTGATTTCAGTGTGAGXTTTCTATXCATTTGAGAAGAAAAAATTGTTXATATCTGTACCTATTGATTAATXAATTACAGAGGCAACAXXTAAAGCAATAXTAAAGTTGATG…
		clone 15	AATTTAGTTTTAXTACTTTTAGXXTXTTAACGAAAATTXATTTTGACCATGTXATGTTGTXTXTGTGCAGGTTGATTATAATXXATATAATTXTCCATTTTXAGAGXTGGGXXGCTTXAATTXTAGAGAAGAAAAGCGATXTXXAAGATTTTCTTTGGGAGGTTTTXXTATATXTTXTGGCAAAGATXTGTCTAXTACACTGTCAAGTAAAACAAGGATAAGATGGACCCAAGATCTGXATAAAAAGTTTGTTGAGTGTGTAAATXGCCTTGGAGGTGXTGAGAGTAAGTGATTTXAGTGTGAGXTTTXTATXXATTTGAGAAGAAAAAATTGTTXATATCTGTAXXTATTGATTAATXAATTAXAGAGGXAAXAXXTAAAGCAATAXTAAAGTTGATG…	AATTTAGTTTTAXTACTTTTAGCCTCTTAACGAAAATTXATTTTGACCATGTXATGTTGTCTCTGTGCAGGTTGATTATAATCCATATAATTXTXXATTTTXAGAGXTGGGXXGCTTXAATTXTAGAGAAGAAAAGXGATXTXXAAGATTTTXTTTGGGAGGTTTTXXTATATXTTXTGGXAAAGATXTGTCTAXTAXACTGTCAAGTAAAACAAGGATAAGATGGACCCAAGATXTGXATAAAAAGTTTGTTGAGTGTGTAAATXGXXTTGGAGGTGXTGAGAGTAAGTGATTTXAGTGTGAGXTTTXTATXXATTTGAGAAGAAAAAATTGTTXATATXTGTAXXTATTGATTAATXAATTAXAGAGGCAAXACCTAAAGCAATAXTAAAGTTGATG…	AATTTAGTTTTAXTAXTTTTAGXXTXTTAACGAAAATTXATTTTGACCATGTXATGTTGTXTCTGTGXAGGTTGATTATAATXXATATAATTXTXXATTTTXAGAGXTGGGXXGCTTXAATTXTAGAGAAGAAAAGXGATXTXXAAGATTTTXTTTGGGAGGTTTTXXTATATXTTXTGGXAAAGATXTGTCTAXTAXACTGTCAAGTAAAACAAGGATAAGATGGACCCAAGATXTGXATAAAAAGTTTGTTGAGTGTGTAAATXGXXTTGGAGGTGXTGAGAGTAAGTGATTTXAGTGTGAGXTTTXTATXXATTTGAGAAGAAAAAATTGTTXATATXTGTAXXTATTGATTAATXAATTAXAGAGGCAAXACCTAAAGCAATAXTAAAGTTGATG…
	Chr16:3045811-3046269	clone 1	TATTATTGCTTAAXCAAATAGTATGGATTTTTTTTTTATATATATTTTTTTGTAATCCATATGGGATATTCTTTCTAAGATCTCTTTGTTATTTCTTTTCTATTTGCTCTTGCAGAAATATAGAAGTGCAAGATACATGXCAGACTCTTCAGAAGGTAAACCTTTGTAATTATTTCTTATGATAAACGGTTCAATCCCCTCATCCCTTAAGTGCTTGAAAGTTGAAATTGATCACATAGTTAATATTAGAACAAAATAATGCCATGAGGTGATTATGTGTTGAATTTGAATATGAATGCATGCGGAGAGCACTTCATGGAAXXTTTGAGGTTTTAATTCAGACCATCACTGCCATGTTAGCACTACCCTTCAAACAXTTGAAGAGAGGAGAGAATTCTG…	TATTATTGCTTAAXCAAATAGTATGGATTTTTTTTTTATATATATTTTTTTGTAATCCATATGGGATATTXTTTCTAAGATCTCTTTGTTATTTCTTTTCTATTTGCTCTTGXAGAAATATAGAAGTGXAAGATACATGXCAGACTCTTCAGAAGGTAAAXXTTTGTAATTATTTCTTATGATAAACGGTTCAATCCCCTCATCCCTTAAGTGCTTGAAAGTTGAAATTGATCACATAGTTAATATTAGAACAAAATAATGCCATGAGGTGATTATGTGTTGAATTTGAATATGAATGCATGCGGAGAGXAXTTCATGGAAXXTTTGAGGTTTTAATTCAGACCATCACTGCCATGTTAGCACTAXXCTTXAAACACTTGAAGAGAGGAGAGAATTCTG…	TATTATTGCTTAAXCAAATAGTATGGATTTTTTTTTTATATATATTTTTTTGTAATXXATATGGGATATTCTTTCTAAGATCTCTTTGTTATTTCTTTTCTATTTGCTCTTGCAGAAATATAGAAGTGCAAGATACATGXCAGACTCTTCAGAAGGTAAACCTTTGTAATTATTTCTTATGATAAACGGTTCAATCCCCTCATCCCTTAAGTGCTTGAAAGTTGAAATTGATCACATAGTTAATATTAGAACAAAATAATGCCATGAGGTGATTATGTGTTGAATTTGAATATGAATGCATGCGGAGAGXAXTTCATGGAAXXTTTGAGGTTTTAATTCAGACCATCACTGCCATGTTAGCACTAXXCTTXAAACACTTGAAGAGAGGAGAGAATTCTG…
		clone 2	TATTATTGCTTAAXCAAATAGTATGGATTTTTTTTTTATATATATTTTTTTGTAATCCATATGGGATATTCTTTCTAAGATCTCTTTGTTATTTCTTTTCTATTTGCTCTTGCAGAAATATAGAAGTGCAAGATACATGXCAGACTCTTCAGAAGGTAAACCTTTGTAATTATTTCTTATGATAAACGGTTCAATCCCCTCATCCCTTAAGTGCTTGAAAGTTGAAATTGATCACATAGTTAATATTAGAACAAAATAATGCCATGAGGTGATTATGTGTTGAATTTGAATATGAATGCATGCGGAGAGCACTTCATGGAAXXTTTGAGGTTTTAATTCAGACCATCACTGCCATGTTAGCACTAXXCTTXAAACACTTGAAGAGAGGAGAGAATTCTG…	TATTATTGCTTAAXCAAATAGTATGGATTTTTTTTTTATATATATTTTTTTGTAATCCATATGGGATATTXTTTXTAAGATCTCTTTGTTATTTCTTTTCTATTTGCTCTTGCAGAAATATAGAAGTGCAAGATACATGXCAGACTCTTCAGAAGGTAAACCTTTGTAATTATTTCTTATGATAAACGGTTCAATCCCCTCATCCCTTAAGTGCTTGAAAGTTGAAATTGATCACATAGTTAATATTAGAACAAAATAATGCCATGAGGTGATTATGTGTTGAATTTGAATATGAATGCATGCGGAGAGCACTTCATGGAAXXTTTGAGGTTTTAATTCAGACCATCACTGCCATGTTAGCACTACCCTTCAAACAXTTGAAGAGAGGAGAGAATTCTG…	TATTATTGCTTAAXCAAATAGTATGGATTTTTTTTTTATATATATTTTTTTGTAATXXATATGGGATATTCTTTCTAAGATCTCTTTGTTATTTCTTTTCTATTTGCTCTTGCAGAAATATAGAAGTGCAAGATACATGXCAGACTCTTCAGAAGGTAAACCTTTGTAATTATTTCTTATGATAAACGGTTCAATCXXCTCATCCCTTAAGTGCTTGAAAGTTGAAATTGATCACATAGTTAATATTAGAACAAAATAATGCCATGAGGTGATTATGTGTTGAATTTGAATATGAATGXATGCGGAGAGXAXTTCATGGAAXXTTTGAGGTTTTAATTCAGACCATCACTGCCATGTTAGCACTAXXCTTXAAACACTTGAAGAGAGGAGAGAATTCTG…
		clone 3	TATTATTGCTTAAXCAAATAGTATGGATTTTTTTTTTATATATATTTTTTTGTAATXXATATGGGATATTCTTTCTAAGATCTCTTTGTTATTTCTTTTCTATTTGCTCTTGCAGAAATATAGAAGTGCAAGATACATGXCAGACTCTTCAGAAGGTAAACCTTTGTAATTATTTCTTATGATAAACGGTTCAATCCCCTCATCCCTTAAGTGCTTGAAAGTTGAAATTGATCACATAGTTAATATTAGAACAAAATAATGCCATGAGGTGATTATGTGTTGAATTTGAATATGAATGCATGCGGAGAGXAXTTCATGGAAXXTTTGAGGTTTTAATTCAGACCATCACTGCCATGTTAGCACTAXXCTTXAAACACTTGAAGAGAGGAGAGAATTCTG…	TATTATTGCTTAACCAAATAGTATGGATTTTTTTTTTATATATATTTTTTTGTAATCCATATGGGATATTXTTTCTAAGATCTCTTTGTTATTTCTTTTXTATTTGCTXTTGCAGAAATATAGAAGTGCAAGATACATGXCAGACTCTTCAGAAGGTAAAXXTTTGTAATTATTTCTTATGATAAACGGTTXAATCCCCTCATCCCTTAAGTGCTTGAAAGTTGAAATTGATCACATAGTTAATATTAGAACAAAATAATGCCATGAGGTGATTATGTGTTGAATTTGAATATGAATGCATGCGGAGAGCACTTCATGGAAXXTTTGAGGTTTTAATTCAGACCATCACTGCCATGTTAGCACTAXXCTTXAAACACTTGAAGAGAGGAGAGAATTCTG…	TATTATTGCTTAAXCAAATAGTATGGATTTTTTTTTTATATATATTTTTTTGTAATXXATATGGGATATTXTTTXTAAGATXTXTTTGTTATTTCTTTTCTATTTGCTCTTGCAGAAATATAGAAGTGXAAGATACATGXCAGACTCTTCAGAAGGTAAAXXTTTGTAATTATTTCTTATGATAAACGGTTCAATCXXCTCATCCCTTAAGTGCTTGAAAGTTGAAATTGATCACATAGTTAATATTAGAACAAAATAATGCCATGAGGTGATTATGTGTTGAATTTGAATATGAATGXATGCGGAGAGXAXTTCATGGAAXXTTTGAGGTTTTAATTCAGACCATCACTGCCATGTTAGCACTAXXCTTXAAACACTTGAAGAGAGGAGAGAATTCTG…
		clone 4	TATTATTGCTTAAXCAAATAGTATGGATTTTTTTTTTATATATATTTTTTTGTAATXXATATGGGATATTCTTTCTAAGATCTCTTTGTTATTTCTTTTCTATTTGCTCTTGCAGAAATATAGAAGTGCAAGATACATGXCAGACTCTTCAGAAGGTAAACCTTTGTAATTATTTCTTATGATAAACGGTTCAATCXXCTCATCCCTTAAGTGCTTGAAAGTTGAAATTGATCACATAGTTAATATTAGAACAAAATAATGCCATGAGGTGATTATGTGTTGAATTTGAATATGAATGXATGCGGAGAGXAXTTCATGGAAXXTTTGAGGTTTTAATTCAGACCATCACTGCCATGTTAGCACTAXXCTTXAAACACTTGAAGAGAGGAGAGAATTCTG…	TATTATTGCTTAAXCAAATAGTATGGATTTTTTTTTTATATATATTTTTTTGTAATCCATATGGGATATTCTTTCTAAGATCTCTTTGTTATTTCTTTTCTATTTGCTCTTGCAGAAATATAGAAGTGCAAGATACATGXCAGACTCTTCAGAAGGTAAACCTTTGTAATTATTTCTTATGATAAACGGTTCAATCCCCTCATCCCTTAAGTGCTTGAAAGTTGAAATTGATCACATAGTTAATATTAGAACAAAATAATGCCATGAGGTGATTATGTGTTGAATTTGAATATGAATGCATGCGGAGAGCACTTCATGGAAXXTTTGAGGTTTTAATTCAGACCATCACTGCCATGTTAGCACTACCCTTCAAACAXTTGAAGAGAGGAGAGAATTCTG…	TATTATTGCTTAACCAAATAGTATGGATTTTTTTTTTATATATATTTTTTTGTAATXXATATGGGATATTCTTTCTAAGATCTCTTTGTTATTTCTTTTCTATTTGCTXTTGXAGAAATATAGAAGTGCAAGATACATGXCAGACTCTTCAGAAGGTAAACCTTTGTAATTATTTXTTATGATAAACGGTTCAATCXXCTCATXXXTTAAGTGCTTGAAAGTTGAAATTGATCACATAGTTAATATTAGAACAAAATAATGCCATGAGGTGATTATGTGTTGAATTTGAATATGAATGXATGCGGAGAGXAXTTCATGGAAXXTTTGAGGTTTTAATTCAGACCATCACTGCCATGTTAGCACTAXXCTTXAAACACTTGAAGAGAGGAGAGAATTCTG…
		clone 5	TATTATTGCTTAAXCAAATAGTATGGATTTTTTTTTTATATATATTTTTTTGTAATXXATATGGGATATTXTTTXTAAGATXTXTTTGTTATTTCTTTTCTATTTGCTCTTGCAGAAATATAGAAGTGXAAGATACATGXCAGACTCTTCAGAAGGTAAAXXTTTGTAATTATTTCTTATGATAAACGGTTCAATCXXCTCATCCCTTAAGTGCTTGAAAGTTGAAATTGATCACATAGTTAATATTAGAACAAAATAATGCCATGAGGTGATTATGTGTTGAATTTGAATATGAATGXATGCGGAGAGXAXTTCATGGAAXXTTTGAGGTTTTAATTCAGACCATCACTGCCATGTTAGCACTAXXCTTXAAACACTTGAAGAGAGGAGAGAATTCTG…	TATTATTGCTTAAXCAAATAGTATGGATTTTTTTTTTATATATATTTTTTTGTAATCCATATGGGATATTCTTTCTAAGATCTCTTTGTTATTTCTTTTCTATTTGCTCTTGCAGAAATATAGAAGTGCAAGATACATGXCAGACTCTTCAGAAGGTAAACCTTTGTAATTATTTCTTATGATAAACGGTTCAATCCCCTCATCCCTTAAGTGCTTGAAAGTTGAAATTGATCACATAGTTAATATTAGAACAAAATAATGCCATGAGGTGATTATGTGTTGAATTTGAATATGAATGCATGCGGAGAGCACTTCATGGAAXXTTTGAGGTTTTAATTCAGACCATCACTGCCATGTTAGCACTAXXCTTXAAACACTTGAAGAGAGGAGAGAATTCTG…	TATTATTGCTTAAXCAAATAGTATGGATTTTTTTTTTATATATATTTTTTTGTAATCCATATGGGATATTXTTTXTAAGATXTCTTTGTTATTTXTTTTXTATTTGCTCTTGXAGAAATATAGAAGTGXAAGATAXATGXCAGACTXTTCAGAAGGTAAAXXTTTGTAATTATTTCTTATGATAAACGGTTCAATCCCCTCATCCCTTAAGTGCTTGAAAGTTGAAATTGATCACATAGTTAATATTAGAACAAAATAATGCCATGAGGTGATTATGTGTTGAATTTGAATATGAATGCATGCGGAGAGXAXTTCATGGAAXXTTTGAGGTTTTAATTCAGACCATCACTGCCATGTTAGCACTAXXCTTXAAACACTTGAAGAGAGGAGAGAATTCTG…
		clone 6	TATTATTGCTTAAXCAAATAGTATGGATTTTTTTTTTATATATATTTTTTTGTAATCCATATGGGATATTXTTTCTAAGATCTCTTTGTTATTTCTTTTCTATTTGCTCTTGXAGAAATATAGAAGTGXAAGATACATGXCAGACTCTTCAGAAGGTAAAXXTTTGTAATTATTTCTTATGATAAACGGTTCAATCCCCTCATCCCTTAAGTGCTTGAAAGTTGAAATTGATCACATAGTTAATATTAGAACAAAATAATGCCATGAGGTGATTATGTGTTGAATTTGAATATGAATGCATGCGGAGAGXAXTTCATGGAAXXTTTGAGGTTTTAATTCAGACCATCACTGCCATGTTAGCACTAXXCTTXAAACACTTGAAGAGAGGAGAGAATTCTG…	TATTATTGCTTAAXCAAATAGTATGGATTTTTTTTTTATATATATTTTTTTGTAATXXATATGGGATATTCTTTCTAAGATCTCTTTGTTATTTCTTTTCTATTTGCTCTTGCAGAAATATAGAAGTGCAAGATACATGXCAGACTCTTCAGAAGGTAAACCTTTGTAATTATTTCTTATGATAAACGGTTCAATCCCCTCATCCCTTAAGTGCTTGAAAGTTGAAATTGATCACATAGTTAATATTAGAACAAAATAATGCCATGAGGTGATTATGTGTTGAATTTGAATATGAATGCATGCGGAGAGXAXTTCATGGAAXXTTTGAGGTTTTAATTCAGACCATCACTGCCATGTTAGCACTAXXCTTXAAACACTTGAAGAGAGGAGAGAATTCTG…	TATTATTGCTTAAXCAAATAGTATGGATTTTTTTTTTATATATATTTTTTTGTAATCCATATGGGATATTXTTTCTAAGATCTCTTTGTTATTTCTTTTCTATTTGCTCTTGXAGAAATATAGAAGTGXAAGATACATGXCAGACTCTTCAGAAGGTAAAXXTTTGTAATTATTTCTTATGATAAACGGTTCAATCCCCTCATCCCTTAAGTGCTTGAAAGTTGAAATTGATCACATAGTTAATATTAGAACAAAATAATGCCATGAGGTGATTATGTGTTGAATTTGAATATGAATGCATGCGGAGAGXAXTTCATGGAAXXTTTGAGGTTTTAATTCAGACCATCACTGCCATGTTAGCACTAXXCTTXAAACACTTGAAGAGAGGAGAGAATTCTG…
		clone 7	TATTATTGCTTAAXCAAATAGTATGGATTTTTTTTTTATATATATTTTTTTGTAATCCATATGGGATATTXTTTXTAAGATCTCTTTGTTATTTCTTTTCTATTTGCTCTTGCAGAAATATAGAAGTGCAAGATACATGXCAGACTCTTCAGAAGGTAAACCTTTGTAATTATTTCTTATGATAAACGGTTCAATCCCCTCATCCCTTAAGTGCTTGAAAGTTGAAATTGATCACATAGTTAATATTAGAACAAAATAATGCCATGAGGTGATTATGTGTTGAATTTGAATATGAATGCATGCGGAGAGCACTTCATGGAAXXTTTGAGGTTTTAATTCAGACCATCACTGCCATGTTAGCACTACCCTTCAAACAXTTGAAGAGAGGAGAGAATTCTG…	TATTATTGCTTAAXCAAATAGTATGGATTTTTTTTTTATATATATTTTTTTGTAATXXATATGGGATATTCTTTCTAAGATCTCTTTGTTATTTCTTTTCTATTTGCTCTTGCAGAAATATAGAAGTGCAAGATACATGXCAGACTCTTCAGAAGGTAAACCTTTGTAATTATTTCTTATGATAAACGGTTCAATCXXCTCATCCCTTAAGTGCTTGAAAGTTGAAATTGATCACATAGTTAATATTAGAACAAAATAATGCCATGAGGTGATTATGTGTTGAATTTGAATATGAATGXATGCGGAGAGXAXTTCATGGAAXXTTTGAGGTTTTAATTCAGACCATCACTGCCATGTTAGCACTAXXCTTXAAACACTTGAAGAGAGGAGAGAATTCTG…	TATTATTGCTTAAXCAAATAGTATGGATTTTTTTTTTATATATATTTTTTTGTAATCCATATGGGATATTXTTTXTAAGATCTCTTTGTTATTTCTTTTCTATTTGCTCTTGCAGAAATATAGAAGTGCAAGATACATGXCAGACTCTTCAGAAGGTAAACCTTTGTAATTATTTCTTATGATAAACGGTTCAATCCCCTCATCCCTTAAGTGCTTGAAAGTTGAAATTGATCACATAGTTAATATTAGAACAAAATAATGCCATGAGGTGATTATGTGTTGAATTTGAATATGAATGCATGCGGAGAGCACTTCATGGAAXXTTTGAGGTTTTAATTCAGACCATCACTGCCATGTTAGCACTACCCTTCAAACAXTTGAAGAGAGGAGAGAATTCTG…
		clone 8	TATTATTGCTTAAXCAAATAGTATGGATTTTTTTTTTATATATATTTTTTTGTAATCCATATGGGATATTXTTTCTAAGATCTCTTTGTTATTTCTTTTXTATTTGCTXTTGCAGAAATATAGAAGTGCAAGATACATGXCAGACTCTTCAGAAGGTAAAXXTTTGTAATTATTTCTTATGATAAACGGTTXAATCCCCTCATCCCTTAAGTGCTTGAAAGTTGAAATTGATCACATAGTTAATATTAGAACAAAATAATGCCATGAGGTGATTATGTGTTGAATTTGAATATGAATGCATGCGGAGAGCACTTCATGGAAXXTTTGAGGTTTTAATTCAGACCATCACTGCCATGTTAGCACTAXXCTTXAAACACTTGAAGAGAGGAGAGAATTCTG…	TATTATTGCTTAAXCAAATAGTATGGATTTTTTTTTTATATATATTTTTTTGTAATXXATATGGGATATTXTTTXTAAGATXTXTTTGTTATTTCTTTTCTATTTGCTCTTGCAGAAATATAGAAGTGXAAGATACATGXCAGACTCTTCAGAAGGTAAAXXTTTGTAATTATTTCTTATGATAAACGGTTCAATCXXCTCATCCCTTAAGTGCTTGAAAGTTGAAATTGATCACATAGTTAATATTAGAACAAAATAATGCCATGAGGTGATTATGTGTTGAATTTGAATATGAATGXATGCGGAGAGXAXTTCATGGAAXXTTTGAGGTTTTAATTCAGACCATCACTGCCATGTTAGCACTAXXCTTXAAACACTTGAAGAGAGGAGAGAATTCTG…	TATTATTGCTTAACCAAATAGTATGGATTTTTTTTTTATATATATTTTTTTGTAATCCATATGGGATATTXTTTCTAAGATCTCTTTGTTATTTCTTTTXTATTTGCTXTTGCAGAAATATAGAAGTGCAAGATACATGXCAGACTCTTCAGAAGGTAAAXXTTTGTAATTATTTCTTATGATAAACGGTTXAATCCCCTCATCCCTTAAGTGCTTGAAAGTTGAAATTGATCACATAGTTAATATTAGAACAAAATAATGCCATGAGGTGATTATGTGTTGAATTTGAATATGAATGCATGCGGAGAGCACTTCATGGAAXXTTTGAGGTTTTAATTCAGACCATCACTGCCATGTTAGCACTAXXCTTXAAACACTTGAAGAGAGGAGAGAATTCTG…
		clone 9	TATTATTGCTTAAXCAAATAGTATGGATTTTTTTTTTATATATATTTTTTTGTAATXXATATGGGATATTCTTTCTAAGATXTXTTTGTTATTTCTTTTCTATTTGCTCTTGCAGAAATATAGAAGTGCAAGATACATGXCAGACTCTTCAGAAGGTAAACCTTTGTAATTATTTCTTATGATAAACGGTTCAATCCCCTCATCCCTTAAGTGCTTGAAAGTTGAAATTGATCACATAGTTAATATTAGAACAAAATAATGCCATGAGGTGATTATGTGTTGAATTTGAATATGAATGCATGCGGAGAGXAXTTCATGGAAXXTTTGAGGTTTTAATTCAGACCATCACTGCCATGTTAGCACTAXXCTTXAAACACTTGAAGAGAGGAGAGAATTCTG…	TATTATTGCTTAAXCAAATAGTATGGATTTTTTTTTTATATATATTTTTTTGTAATCCATATGGGATATTXTTTCTAAGATCTCTTTGTTATTTCTTTTCTATTTGCTCTTGXAGAAATATAGAAGTGXAAGATACATGXCAGACTCTTCAGAAGGTAAAXXTTTGTAATTATTTCTTATGATAAACGGTTCAATCCCCTCATCCCTTAAGTGCTTGAAAGTTGAAATTGATCACATAGTTAATATTAGAACAAAATAATGCCATGAGGTGATTATGTGTTGAATTTGAATATGAATGCATGCGGAGAGXAXTTCATGGAAXXTTTGAGGTTTTAATTCAGACCATCACTGCCATGTTAGCACTAXXCTTXAAACACTTGAAGAGAGGAGAGAATTCTG…	TATTATTGCTTAAXCAAATAGTATGGATTTTTTTTTTATATATATTTTTTTGTAATCCATATGGGATATTCTTTCTAAGATCTCTTTGTTATTTCTTTTCTATTTGCTCTTGCAGAAATATAGAAGTGCAAGATACATGXCAGACTCTTCAGAAGGTAAACCTTTGTAATTATTTCTTATGATAAACGGTTCAATCCCCTCATCCCTTAAGTGCTTGAAAGTTGAAATTGATCACATAGTTAATATTAGAACAAAATAATGCCATGAGGTGATTATGTGTTGAATTTGAATATGAATGCATGCGGAGAGCACTTCATGGAAXXTTTGAGGTTTTAATTCAGACCATCACTGCCATGTTAGCACTACCCTTCAAACAXTTGAAGAGAGGAGAGAATTCTG…
		clone 10	TATTATTGCTTAAXCAAATAGTATGGATTTTTTTTTTATATATATTTTTTTGTAATXXATATGGGATATTCTTTCTAAGATCTCTTTGTTATTTCTTTTCTATTTGCTXTTGXAGAAATATAGAAGTGCAAGATACATGXCAGACTCTTCAGAAGGTAAACCTTTGTAATTATTTXTTATGATAAACGGTTCAATCXXCTCATXXXTTAAGTGCTTGAAAGTTGAAATTGATCACATAGTTAATATTAGAACAAAATAATGCCATGAGGTGATTATGTGTTGAATTTGAATATGAATGXATGCGGAGAGXAXTTCATGGAAXXTTTGAGGTTTTAATTCAGACCATCACTGCCATGTTAGCACTAXXCTTXAAACACTTGAAGAGAGGAGAGAATTCTG…	TATTATTGCTTAACCAAATAGTATGGATTTTTTTTTTATATATATTTTTTTGTAATXXATATGGGATATTCTTTCTAAGATCTCTTTGTTATTTCTTTTCTATTTGCTXTTGXAGAAATATAGAAGTGCAAGATACATGXCAGACTCTTCAGAAGGTAAACCTTTGTAATTATTTXTTATGATAAACGGTTCAATCXXCTCATXXXTTAAGTGCTTGAAAGTTGAAATTGATCACATAGTTAATATTAGAACAAAATAATGCCATGAGGTGATTATGTGTTGAATTTGAATATGAATGXATGCGGAGAGXAXTTCATGGAAXXTTTGAGGTTTTAATTCAGACCATCACTGCCATGTTAGCACTAXXCTTXAAACACTTGAAGAGAGGAGAGAATTCTG…	TATTATTGCTTAAXCAAATAGTATGGATTTTTTTTTTATATATATTTTTTTGTAATCCATATGGGATATTCTTTCTAAGATCTCTTTGTTATTTCTTTTCTATTTGCTCTTGCAGAAATATAGAAGTGCAAGATACATGXCAGACTCTTCAGAAGGTAAACCTTTGTAATTATTTCTTATGATAAACGGTTCAATCCCCTCATCCCTTAAGTGCTTGAAAGTTGAAATTGATCACATAGTTAATATTAGAACAAAATAATGCCATGAGGTGATTATGTGTTGAATTTGAATATGAATGCATGCGGAGAGCACTTCATGGAAXXTTTGAGGTTTTAATTCAGACCATCACTGCCATGTTAGCACTAXXCTTXAAACACTTGAAGAGAGGAGAGAATTCTG…
		clone 11	TATTATTGCTTAAXCAAATAGTATGGATTTTTTTTTTATATATATTTTTTTGTAATCCATATGGGATATTXTTTXTAAGATXTCTTTGTTATTTXTTTTXTATTTGCTCTTGXAGAAATATAGAAGTGXAAGATAXATGXCAGACTXTTCAGAAGGTAAAXXTTTGTAATTATTTCTTATGATAAACGGTTCAATCCCCTCATCCCTTAAGTGCTTGAAAGTTGAAATTGATCACATAGTTAATATTAGAACAAAATAATGCCATGAGGTGATTATGTGTTGAATTTGAATATGAATGCATGCGGAGAGXAXTTCATGGAAXXTTTGAGGTTTTAATTCAGACCATCACTGCCATGTTAGCACTAXXCTTXAAACACTTGAAGAGAGGAGAGAATTCTG…	TATTATTGCTTAAXCAAATAGTATGGATTTTTTTTTTATATATATTTTTTTGTAATCCATATGGGATATTXTTTXTAAGATXTCTTTGTTATTTXTTTTXTATTTGCTCTTGXAGAAATATAGAAGTGXAAGATAXATGXCAGACTXTTCAGAAGGTAAAXXTTTGTAATTATTTCTTATGATAAACGGTTCAATCCCCTCATCCCTTAAGTGCTTGAAAGTTGAAATTGATCACATAGTTAATATTAGAACAAAATAATGCCATGAGGTGATTATGTGTTGAATTTGAATATGAATGCATGCGGAGAGXAXTTCATGGAAXXTTTGAGGTTTTAATTCAGACCATCACTGCCATGTTAGCACTAXXCTTXAAACACTTGAAGAGAGGAGAGAATTCTG…	TATTATTGCTTAAXCAAATAGTATGGATTTTTTTTTTATATATATTTTTTTGTAATCCATATGGGATATTXTTTXTAAGATXTCTTTGTTATTTXTTTTXTATTTGCTCTTGXAGAAATATAGAAGTGXAAGATAXATGXCAGACTXTTCAGAAGGTAAAXXTTTGTAATTATTTCTTATGATAAACGGTTCAATCCCCTCATCCCTTAAGTGCTTGAAAGTTGAAATTGATCACATAGTTAATATTAGAACAAAATAATGCCATGAGGTGATTATGTGTTGAATTTGAATATGAATGCATGCGGAGAGXAXTTCATGGAAXXTTTGAGGTTTTAATTCAGACCATCACTGCCATGTTAGCACTAXXCTTXAAACACTTGAAGAGAGGAGAGAATTCTG…
		clone 12	TATTATTGCTTAAXCAAATAGTATGGATTTTTTTTTTATATATATTTTTTTGTAATXXATATGGGATATTXTTTXTAAGATXTXTTTGTTATTTCTTTTXTATTTGCTCTTGXAGAAATATAGAAGTGXAAGATACATGXCAGACTCTTCAGAAGGTAAAXXTTTGTAATTATTTCTTATGATAAACGGTTXAATCXXCTCATCCCTTAAGTGCTTGAAAGTTGAAATTGATCACATAGTTAATATTAGAACAAAATAATGCCATGAGGTGATTATGTGTTGAATTTGAATATGAATGXATGCGGAGAGXAXTTCATGGAAXXTTTGAGGTTTTAATTCAGACCATCACTGCCATGTTAGCACTAXXCTTXAAACACTTGAAGAGAGGAGAGAATTCTG…	TATTATTGCTTAACCAAATAGTATGGATTTTTTTTTTATATATATTTTTTTGTAATXXATATGGGATATTXTTTXTAAGATXTXTTTGTTATTTCTTTTXTATTTGCTCTTGXAGAAATATAGAAGTGXAAGATACATGXCAGACTCTTCAGAAGGTAAAXXTTTGTAATTATTTCTTATGATAAACGGTTXAATCXXCTCATCCCTTAAGTGCTTGAAAGTTGAAATTGATCACATAGTTAATATTAGAACAAAATAATGCCATGAGGTGATTATGTGTTGAATTTGAATATGAATGXATGCGGAGAGXAXTTCATGGAAXXTTTGAGGTTTTAATTCAGACCATCACTGCCATGTTAGCACTAXXCTTXAAACACTTGAAGAGAGGAGAGAATTCTG…	TATTATTGCTTAACCAAATAGTATGGATTTTTTTTTTATATATATTTTTTTGTAATCCATATGGGATATTXTTTXTAAGATCTCTTTGTTATTTXTTTTXTATTTGCTCTTGCAGAAATATAGAAGTGCAAGATACATGXCAGACTCTTCAGAAGGTAAACCTTTGTAATTATTTCTTATGATAAACGGTTCAATCCCCTCATCCCTTAAGTGCTTGAAAGTTGAAATTGATCACATAGTTAATATTAGAACAAAATAATGCCATGAGGTGATTATGTGTTGAATTTGAATATGAATGCATGCGGAGAGCACTTCATGGAAXXTTTGAGGTTTTAATTCAGACCATCACTGCCATGTTAGCACTACCCTTCAAACAXTTGAAGAGAGGAGAGAATTCTG…
		clone 13	TATTATTGCTTAAXCAAATAGTATGGATTTTTTTTTTATATATATTTTTTTGTAATCCATATGGGATATTXTTTXTAAGATCTCTTTGTTATTTXTTTTXTATTTGCTCTTGCAGAAATATAGAAGTGCAAGATACATGXCAGACTCTTCAGAAGGTAAACCTTTGTAATTATTTCTTATGATAAACGGTTCAATCCCCTCATCCCTTAAGTGCTTGAAAGTTGAAATTGATCACATAGTTAATATTAGAACAAAATAATGCCATGAGGTGATTATGTGTTGAATTTGAATATGAATGCATGCGGAGAGCACTTCATGGAAXXTTTGAGGTTTTAATTCAGACCATCACTGCCATGTTAGCACTACCCTTCAAACAXTTGAAGAGAGGAGAGAATTCTG…	TATTATTGCTTAACCAAATAGTATGGATTTTTTTTTTATATATATTTTTTTGTAATCCATATGGGATATTXTTTXTAAGATCTCTTTGTTATTTXTTTTXTATTTGCTCTTGCAGAAATATAGAAGTGCAAGATACATGXCAGACTCTTCAGAAGGTAAACCTTTGTAATTATTTCTTATGATAAACGGTTCAATCCCCTCATCCCTTAAGTGCTTGAAAGTTGAAATTGATCACATAGTTAATATTAGAACAAAATAATGCCATGAGGTGATTATGTGTTGAATTTGAATATGAATGCATGCGGAGAGCACTTCATGGAAXXTTTGAGGTTTTAATTCAGACCATCACTGCCATGTTAGCACTACCCTTCAAACAXTTGAAGAGAGGAGAGAATTCTG…	TATTATTGCTTAAXCAAATAGTATGGATTTTTTTTTTATATATATTTTTTTGTAATCCATATGGGATATTXTTTXTAAGATXTCTTTGTTATTTCTTTTCTATTTGCTCTTGCAGAAATATAGAAGTGCAAGATAXATGXCAGACTCTTCAGAAGGTAAACCTTTGTAATTATTTCTTATGATAAACGGTTCAATCCCCTCATCCCTTAAGTGCTTGAAAGTTGAAATTGATCACATAGTTAATATTAGAACAAAATAATGCCATGAGGTGATTATGTGTTGAATTTGAATATGAATGCATGCGGAGAGCACTTCATGGAAXXTTTGAGGTTTTAATTCAGACCATCACTGCCATGTTAGCACTACCCTTCAAACAXTTGAAGAGAGGAGAGAATTCTG…
		clone 14	TATTATTGXTTAAXCAAATAGTATGGATTTTTTTTTTATATATATTTTTTTGTAATCCATATGGGATATTXTTTCTAAGATCTCTTTGTTATTTCTTTTXTATTTGCTXTTGCAGAAATATAGAAGTGCAAGATACATGXCAGACTCTTCAGAAGGTAAAXXTTTGTAATTATTTCTTATGATAAACGGTTXAATCCCCTCATCCCTTAAGTGCTTGAAAGTTGAAATTGATCACATAGTTAATATTAGAACAAAATAATGCCATGAGGTGATTATGTGTTGAATTTGAATATGAATGCATGXGGAGAGCACTTCATGGAAXXTTTGAGGTTTTAATTCAGACCATCACTGCCATGTTAGCACTAXXCTTXAAACACTTGAAGAGAGGAGAGAATTCTG…	TATTATTGCTTAAXCAAATAGTATGGATTTTTTTTTTATATATATTTTTTTGTAATCCATATGGGATATTXTTTXTAAGATXTCTTTGTTATTTCTTTTCTATTTGCTCTTGCAGAAATATAGAAGTGCAAGATAXATGXCAGACTCTTCAGAAGGTAAACCTTTGTAATTATTTCTTATGATAAACGGTTCAATCCCCTCATCCCTTAAGTGCTTGAAAGTTGAAATTGATCACATAGTTAATATTAGAACAAAATAATGCCATGAGGTGATTATGTGTTGAATTTGAATATGAATGCATGCGGAGAGCACTTCATGGAAXXTTTGAGGTTTTAATTCAGACCATCACTGCCATGTTAGCACTACCCTTCAAACAXTTGAAGAGAGGAGAGAATTCTG…	TATTATTGCTTAAXCAAATAGTATGGATTTTTTTTTTATATATATTTTTTTGTAATCCATATGGGATATTXTTTCTAAGATCTCTTTGTTATTTCTTTTCTATTTGCTCTTGXAGAAATATAGAAGTGXAAGATACATGXCAGACTCTTCAGAAGGTAAAXXTTTGTAATTATTTCTTATGATAAACGGTTCAATCCCCTCATCCCTTAAGTGCTTGAAAGTTGAAATTGATCACATAGTTAATATTAGAACAAAATAATGCCATGAGGTGATTATGTGTTGAATTTGAATATGAATGCATGCGGAGAGXAXTTCATGGAAXXTTTGAGGTTTTAATTCAGACCATCACTGCCATGTTAGCACTAXXCTTXAAACACTTGAAGAGAGGAGAGAATTCTG…
		clone 15	TATTATTGCTTAAXCAAATAGTATGGATTTTTTTTTTATATATATTTTTTTGTAATCCATATGGGATATTXTTTXTAAGATXTCTTTGTTATTTCTTTTCTATTTGCTCTTGCAGAAATATAGAAGTGCAAGATAXATGXCAGACTCTTCAGAAGGTAAACCTTTGTAATTATTTCTTATGATAAACGGTTCAATCCCCTCATCCCTTAAGTGCTTGAAAGTTGAAATTGATCACATAGTTAATATTAGAACAAAATAATGCCATGAGGTGATTATGTGTTGAATTTGAATATGAATGCATGCGGAGAGCACTTCATGGAAXXTTTGAGGTTTTAATTCAGACCATCACTGCCATGTTAGCACTACCCTTCAAACAXTTGAAGAGAGGAGAGAATTCTG…	TATTATTGCTTAACCAAATAGTATGGATTTTTTTTTTATATATATTTTTTTGTAATCCATATGGGATATTXTTTCTAAGATCTCTTTGTTATTTCTTTTXTATTTGCTXTTGCAGAAATATAGAAGTGCAAGATACATGCCAGACTCTTCAGAAGGTAAAXXTTTGTAATTATTTCTTATGATAAACGGTTXAATCCCCTCATCCCTTAAGTGCTTGAAAGTTGAAATTGATCACATAGTTAATATTAGAACAAAATAATGCCATGAGGTGATTATGTGTTGAATTTGAATATGAATGCATGXGGAGAGCACTTCATGGAAXXTTTGAGGTTTTAATTCAGACCATCACTGCCATGTTAGCACTAXXCTTXAAACACTTGAAGAGAGGAGAGAATTCTG…	GAAAGGCTGAGAAAAGAACTAGXATAGATGATGTATXACAGCTXGATGTCAAAACGTAATCTCATAATGAATCCTTXTTCCTTGGTTATTATACTAATCGTATXXTAACAAGCGTTCAAGCTAGATAAATTTCTGAAACTTGAAATTGCCTTTCTTGTCTTCTTTTXTGTTTCTTCTTCTTAATGATGTGTGCCTATCATCTCAGACAATCATTTGATCTTATGACAAATTGTTGACCATGTCTAGCAGTGGGTTTCAAATCAGGGAGGCAXTGGAGGTGCAATTAGATGTCCAGAGGCGTCTGCACGAGCAGCTGGAGGTAXTGGTTGGGTTGTTTCCTGATGACCTCCTGAGAGGAGTGGTTXGGTTCATTCAAGACCATGATGATCAGACTTTTGA…
	Chr16:3046235-3047415	clone 1	GAAAGGCTGAGAAAAGAACTAGXATAGATGATGTATCACAGCTCGATGTCAAAACGTAATCTCATAATGAATCCTTCTTCCTTGGTTATTATACTAATCGTATCCTAACAAGCGTTCAAGCTAGATAAATTTCTGAAACTTGAAATTGCCTTTCTTGTCTTCTTTTCTGTTTCTTCTTCTTAATGATGTGTGCCTATCATCTCAGACAATXATTTGATCTTATGACAAATTGTTGACCATGTCTAGCAGTGGGTTTCAAATCAGGGAGGCAXTGGAGGTGCAATTAGATGTCCAGAGGCGTCTGCACGAGCAGCTGGAGGTAXTGGTTGGGTTGTTTCCTGATGACCTCCTGAGAGGAGTGGTTXGGTTCATTCAAGACCATGATGATCAGACTTTTGA…	GAAAGGCTGAGAAAAGAAXTAGXATAGATGATGTATCACAGCTCGATGTCAAAACGTAATXTCATAATGAATCCTTCTTCCTTGGTTATTATAXTAATCGTATCCTAACAAGCGTTCAAGXTAGATAAATTTCTGAAACTTGAAATTGXXTTTCTTGTCTTCTTTTCTGTTTCTTCTTCTTAATGATGTGTGCCTATCATCTCAGACAATCATTTGATCTTATGACAAATTGTTGACCATGTCTAGCAGTGGGTTTCAAATCAGGGAGGCAXTGGAGGTGCAATTAGATGTCCAGAGGCGTCTGCACGAGCAGCTGGAGGTAXTGGTTGGGTTGTTTCCTGATGACCTCCTGAGAGGAGTGGTTXGGTTCATTCAAGACCATGATGATCAGACTTTTGA…	GAAAGGCTGAGAAAAGAACTAGXATAGATGATGTATCACAGCTCGATGTCAAAACGTAATCTCATAATGAATCCTTCTTCCTTGGTTATTATACTAATCGTATCCTAACAAGCGTTCAAGCTAGATAAATTTCTGAAACTTGAAATTGCCTTTCTTGTCTTCTTTTCTGTTTCTTCTTCTTAATGATGTGTGCCTATCATCTCAGACAATCATTTGATCTTATGACAAATTGTTGACCATGTCTAGCAGTGGGTTTCAAATCAGGGAGGCAXTGGAGGTGCAATTAGATGTCCAGAGGCGTCTGCACGAGCAGCTGGAGGTAXTGGTTGGGTTGTTTCCTGATGACCTCCTGAGAGGAGTGGTTXGGTTCATTCAAGACCATGATGATCAGACTTTTGA…
		clone 2	GAAAGGCTGAGAAAAGAACTAGXATAGATGATGTATCACAGCTCGATGTCAAAACGTAATXTXATAATGAATXXTTCTTCCTTGGTTATTATACTAATCGTATCCTAACAAGCGTTCAAGXTAGATAAATTTCTGAAACTTGAAATTGCCTTTXTTGTCTTCTTTTXTGTTTXTTCTTCTTAATGATGTGTGXXTATCATCTCAGACAATCATTTGATCTTATGACAAATTGTTGACCATGTCTAGCAGTGGGTTTCAAATCAGGGAGGCAXTGGAGGTGCAATTAGATGTCCAGAGGCGTCTGCACGAGCAGCTGGAGGTAXTGGTTGGGTTGTTTCCTGATGACCTCCTGAGAGGAGTGGTTXGGTTCATTCAAGACCATGATGATCAGACTTTTGA…	GAAAGGCTGAGAAAAGAAXTAGXATAGATGATGTATXACAGCTCGATGTCAAAACGTAATCTCATAATGAATCCTTXTTCCTTGGTTATTATACTAATCGTATXXTAACAAGCGTTCAAGCTAGATAAATTTCTGAAACTTGAAATTGCCTTTCTTGTCTTCTTTTCTGTTTCTTCTTCTTAATGATGTGTGCCTATCATCTCAGACAATCATTTGATCTTATGACAAATTGTTGACCATGTCTAGCAGTGGGTTTCAAATCAGGGAGGCAXTGGAGGTGCAATTAGATGTCCAGAGGCGTCTGCACGAGCAGCTGGAGGTAXTGGTTGGGTTGTTTCCTGATGACCTCCTGAGAGGAGTGGTTXGGTTCATTCAAGACCATGATGATCAGACTTTTGA…	GAAAGGCTGAGAAAAGAACTAGCATAGATGATGTATCACAGCTCGATGTCAAAACGTAATXTXATAATGAATXXTTCTTCCTTGGTTATTATACTAATCGTATCCTAACAAGCGTTCAAGXTAGATAAATTTCTGAAACTTGAAATTGCCTTTXTTGTCTTCTTTTXTGTTTXTTCTTCTTAATGATGTGTGXXTATCATCTCAGACAATCATTTGATCTTATGACAAATTGTTGACCATGTCTAGCAGTGGGTTTCAAATCAGGGAGGCAXTGGAGGTGCAATTAGATGTCCAGAGGCGTCTGCACGAGCAGCTGGAGGTAXTGGTTGGGTTGTTTCCTGATGACCTCCTGAGAGGAGTGGTTXGGTTCATTCAAGACCATGATGATCAGACTTTTGA…
		clone 3	GAAAGGCTGAGAAAAGAAXTAGXATAGATGATGTATCACAGCTCGATGTCAAAACGTAATXTCATAATGAATCCTTCTTCCTTGGTTATTATAXTAATCGTATCCTAACAAGCGTTCAAGXTAGATAAATTTCTGAAACTTGAAATTGXXTTTCTTGTCTTCTTTTCTGTTTCTTCTTXTTAATGATGTGTGCCTATCATCTCAGACAATCATTTGATCTTATGACAAATTGTTGACCATGTCTAGCAGTGGGTTTCAAATCAGGGAGGCAXTGGAGGTGCAATTAGATGTCCAGAGGCGTCTGCACGAGCAGCTGGAGGTAXTGGTTGGGTTGTTTCCTGATGACCTCCTGAGAGGAGTGGTTXGGTTCATTCAAGACCATGATGATCAGACTTTTGA…	GAAAGGCTGAGAAAAGAACTAGXATAGATGATGTATXACAGCTXGATGTCAAAACGTAATCTCATAATGAATCCTTXTTCCTTGGTTATTATACTAATCGTATXXTAACAAGCGTTCAAGCTAGATAAATTTCTGAAACTTGAAATTGCCTTTCTTGTCTTCTTTTXTGTTTCTTCTTCTTAATGATGTGTGCCTATCATCTCAGACAATCATTTGATCTTATGACAAATTGTTGACCATGTCTAGCAGTGGGTTTCAAATCAGGGAGGCAXTGGAGGTGCAATTAGATGTCCAGAGGCGTCTGCACGAGCAGCTGGAGGTAXTGGTTGGGTTGTTTCCTGATGACCTCCTGAGAGGAGTGGTTXGGTTCATTCAAGACCATGATGATCAGACTTTTGA…	GAAAGGCTGAGAAAAGAAXTAGXATAGATGATGTATCACAGCTCGATGTCAAAACGTAATXTCATAATGAATCCTTCTTCCTTGGTTATTATAXTAATCGTATCCTAACAAGCGTTCAAGXTAGATAAATTTCTGAAACTTGAAATTGXXTTTCTTGTCTTCTTTTCTGTTTCTTCTTCTTAATGATGTGTGCCTATCATCTCAGACAATCATTTGATCTTATGACAAATTGTTGACCATGTCTAGCAGTGGGTTTCAAATCAGGGAGGCAXTGGAGGTGCAATTAGATGTCCAGAGGCGTCTGCACGAGCAGCTGGAGGTAXTGGTTGGGTTGTTTCCTGATGACCTCCTGAGAGGAGTGGTTXGGTTCATTCAAGACCATGATGATCAGACTTTTGA…
		clone 4	GAAAGGCTGAGAAAAGAAXTAGXATAGATGATGTATXACAGCTCGATGTCAAAACGTAATCTCATAATGAATCCTTXTTCCTTGGTTATTATACTAATCGTATXXTAACAAGCGTTCAAGCTAGATAAATTTCTGAAACTTGAAATTGCCTTTCTTGTCTTCTTTTCTGTTTCTTCTTCTTAATGATGTGTGCCTATCATCTCAGACAATCATTTGATCTTATGACAAATTGTTGACCATGTCTAGCAGTGGGTTTCAAATCAGGGAGGCAXTGGAGGTGCAATTAGATGTCCAGAGGCGTCTGCACGAGCAGCTGGAGGTAXTGGTTGGGTTGTTTCCTGATGACCTCCTGAGAGGAGTGGTTXGGTTCATTCAAGACCATGATGATCAGACTTTTGA…	GAAAGGCTGAGAAAAGAACTAGXATAGATGATGTATCACAGCTCGATGTCAAAACGTAATCTCATAATGAATCCTTCTTCCTTGGTTATTATACTAATCGTATCCTAACAAGCGTTCAAGCTAGATAAATTTCTGAAACTTGAAATTGCCTTTCTTGTCTTCTTTTCTGTTTCTTCTTCTTAATGATGTGTGCCTATCATCTCAGACAATCATTTGATCTTATGACAAATTGTTGACCATGTCTAGCAGTGGGTTTCAAATCAGGGAGGCAXTGGAGGTGCAATTAGATGTCCAGAGGCGTCTGCACGAGCAGCTGGAGGTAXTGGTTGGGTTGTTTCCTGATGACCTCCTGAGAGGAGTGGTTXGGTTCATTCAAGACCATGATGATCAGACTTTTGA…	GAAAGGCTGAGAAAAGAAXTAGXATAGATGATGTATXACAGCTCGATGTCAAAACGTAATCTCATAATGAATCCTTXTTCCTTGGTTATTATACTAATCGTATXXTAACAAGCGTTCAAGCTAGATAAATTTCTGAAACTTGAAATTGCCTTTCTTGTCTTCTTTTCTGTTTCTTCTTCTTAATGATGTGTGCCTATCATCTCAGACAATCATTTGATCTTATGACAAATTGTTGACCATGTCTAGCAGTGGGTTTCAAATCAGGGAGGCAXTGGAGGTGCAATTAGATGTCCAGAGGCGTCTGCACGAGCAGCTGGAGGTAXTGGTTGGGTTGTTTCCTGATGACCTCCTGAGAGGAGTGGTTXGGTTCATTCAAGACCATGATGATCAGACTTTTGA…
		clone 5	GAAAGGCTGAGAAAAGAACTAGXATAGATGATGTATXACAGCTXGATGTCAAAACGTAATCTCATAATGAATCCTTXTTCCTTGGTTATTATACTAATCGTATXXTAACAAGCGTTCAAGCTAGATAAATTTCTGAAACTTGAAATTGCCTTTCTTGTCTTCTTTTXTGTTTCTTCTTCTTAATGATGTGTGCCTATCATCTCAGACAATCATTTGATCTTATGACAAATTGTTGACCATGTCTAGCAGTGGGTTTCAAATCAGGGAGGCAXTGGAGGTGCAATTAGATGTCCAGAGGCGTCTGCACGAGCAGCTGGAGGTAXTGGTTGGGTTGTTTCCTGATGACCTCCTGAGAGGAGTGGTTXGGTTCATTCAAGACCATGATGATCAGACTTTTGA…	GAAAGGCTGAGAAAAGAACTAGCATAGATGATGTATCACAGCTCGATGTCAAAACGTAATXTXATAATGAATXXTTCTTCCTTGGTTATTATACTAATCGTATCCTAACAAGCGTTCAAGXTAGATAAATTTCTGAAACTTGAAATTGCCTTTXTTGTCTTCTTTTXTGTTTXTTCTTCTTAATGATGTGTGXXTATCATCTCAGACAATCATTTGATCTTATGACAAATTGTTGACCATGTCTAGCAGTGGGTTTCAAATCAGGGAGGCAXTGGAGGTGCAATTAGATGTCCAGAGGCGTCTGCACGAGCAGCTGGAGGTAXTGGTTGGGTTGTTTCCTGATGACCTCCTGAGAGGAGTGGTTXGGTTCATTCAAGACCATGATGATCAGACTTTTGA…	GAAAGGCTGAGAAAAGAAXTAGXATAGATGATGTATCACAGCTCGATGTCAAAACGTAATXTCATAATGAATCCTTCTTCCTTGGTTATTATAXTAATCGTATCCTAACAAGCGTTCAAGXTAGATAAATTTCTGAAACTTGAAATTGXXTTTCTTGTCTTCTTTTCTGTTTCTTCTTCTTAATGATGTGTGCCTATCATCTCAGACAATCATTTGATCTTATGACAAATTGTTGACCATGTCTAGCAGTGGGTTTCAAATCAGGGAGGCAXTGGAGGTGCAATTAGATGTCCAGAGGCGTCTGCACGAGCAGCTGGAGGTAXTGGTTGGGTTGTTTCCTGATGACCTCCTGAGAGGAGTGGTTXGGTTCATTCAAGACCATGATGATCAGACTTTTGA…
		clone 6	GAAAGGCTGAGAAAAGAACTAGXATAGATGATGTATXACAGCTCGATGTCAAAACGTAATCTCATAATGAATCCTTXTTCCTTGGTTATTATACTAATCGTATCCTAACAAGCGTTCAAGCTAGATAAATTTCTGAAACTTGAAATTGXXTTTCTTGTCTTCTTTTCTGTTTCTTCTTCTTAATGATGTGTGCCTATCATCTCAGACAATCATTTGATCTTATGACAAATTGTTGACCATGTCTAGCAGTGGGTTTCAAATCAGGGAGGCAXTGGAGGTGCAATTAGATGTCCAGAGGCGTCTGCACGAGCAGXTGGAGGTAXTGGTTGGGTTGTTTCCTGATGACCTCCTGAGAGGAGTGGTTXGGTTCATTCAAGACCATGATGATCAGACTTTTGA…	GAAAGGCTGAGAAAAGAACTAGXATAGATGATGTATXACAGCTXGATGTCAAAACGTAATCTCATAATGAATCCTTXTTCCTTGGTTATTATAXTAATCGTATXXTAACAAGCGTTCAAGCTAGATAAATTTCTGAAACTTGAAATTGCCTTTCTTGTCTTCTTTTXTGTTTCTTCTTCTTAATGATGTGTGCCTATCATCTCAGACAATCATTTGATCTTATGACAAATTGTTGACCATGTCTAGCAGTGGGTTTCAAATCAGGGAGGCAXTGGAGGTGCAATTAGATGTCCAGAGGCGTCTGCACGAGCAGCTGGAGGTAXTGGTTGGGTTGTTTCCTGATGACCTCCTGAGAGGAGTGGTTXGGTTCATTCAAGACCATGATGATCAGACTTTTGA…	GAAAGGCTGAGAAAAGAAXTAGXATAGATGATGTATXACAGCTCGATGTCAAAACGTAATCTCATAATGAATCCTTXTTCCTTGGTTATTATACTAATCGTATXXTAACAAGCGTTCAAGCTAGATAAATTTCTGAAACTTGAAATTGCCTTTCTTGTCTTCTTTTCTGTTTCTTCTTCTTAATGATGTGTGCCTATCATCTCAGACAATCATTTGATCTTATGACAAATTGTTGACCATGTCTAGCAGTGGGTTTCAAATCAGGGAGGCAXTGGAGGTGCAATTAGATGTCCAGAGGCGTCTGCACGAGCAGCTGGAGGTAXTGGTTGGGTTGTTTCCTGATGACCTCCTGAGAGGAGTGGTTXGGTTCATTCAAGACCATGATGATCAGACTTTTGA…
		clone 7	GAAAGGCTGAGAAAAGAACTAGXATAGATGATGTATXAXAGCTCGATGTXAAAACGTAATCTCATAATGAATCCTTXTTCCTTGGTTATTATAXTAATXGTATCCTAACAAGCGTTXAAGCTAGATAAATTTCTGAAACTTGAAATTGXXTTTCTTGTXTTCTTTTXTGTTTCTTXTTXTTAATGATGTGTGCCTATCATCTCAGACAATCATTTGATCTTATGACAAATTGTTGACCATGTCTAGCAGTGGGTTTCAAATCAGGGAGGCAXTGGAGGTGCAATTAGATGTCCAGAGGCGTCTGCACGAGCAGCTGGAGGTAXTGGTTGGGTTGTTTCCTGATGACCTCCTGAGAGGAGTGGTTXGGTTCATTCAAGACCATGATGATCAGACTTTTGA…	GAAAGGXTGAGAAAAGAAXTAGCATAGATGATGTATXACAGCTCGATGTCAAAACGTAATCTCATAATGAATCCTTXTTCCTTGGTTATTATACTAATCGTATCCTAACAAGCGTTXAAGCTAGATAAATTTCTGAAACTTGAAATTGXXTTTCTTGTCTTCTTTTCTGTTTCTTCTTCTTAATGATGTGTGCCTATCATCTCAGACAATCATTTGATCTTATGACAAATTGTTGACCATGTCTAGCAGTGGGTTTCAAATCAGGGAGGCAXTGGAGGTGCAATTAGATGTCCAGAGGCGTCTGCACGAGCAGXTGGAGGTAXTGGTTGGGTTGTTTCCTGATGACCTCCTGAGAGGAGTGGTTXGGTTCATTCAAGACCATGATGATCAGACTTTTGA…	GAAAGGCTGAGAAAAGAACTAGXATAGATGATGTATXACAGCTXGATGTCAAAACGTAATCTCATAATGAATCCTTXTTCCTTGGTTATTATACTAATCGTATXXTAACAAGCGTTCAAGCTAGATAAATTTCTGAAACTTGAAATTGCCTTTCTTGTCTTCTTTTXTGTTTCTTCTTCTTAATGATGTGTGCCTATCATCTCAGACAATCATTTGATCTTATGACAAATTGTTGACCATGTCTAGCAGTGGGTTTCAAATCAGGGAGGCAXTGGAGGTGCAATTAGATGTCCAGAGGCGTCTGCACGAGCAGCTGGAGGTAXTGGTTGGGTTGTTTCCTGATGACCTCCTGAGAGGAGTGGTTXGGTTCATTCAAGACCATGATGATCAGACTTTTGA…
		clone 8	GAAAGGXTGAGAAAAGAAXTAGXATAGATGATGTATCACAGCTCGATGTCAAAAXGTAATXTXATAATGAATXXTTCTTCCTTGGTTATTATACTAATCGTATXXTAAXAAGCGTTCAAGXTAGATAAATTTCTGAAACTTGAAATTGCCTTTXTTGTXTTXTTTTCTGTTTXTTCTTCTTAATGATGTGTGXXTATCATCTCAGACAATCATTTGATCTTATGACAAATTGTTGACCATGTCTAGCAGTGGGTTTCAAATCAGGGAGGCAXTGGAGGTGCAATTAGATGTCCAGAGGCGTCTGCACGAGCAGCTGGAGGTAXTGGTTGGGTTGTTTCCTGATGACCTCCTGAGAGGAGTGGTTXGGTTCATTCAAGACCATGATGATCAGACTTTTGA…	GAAAGGCTGAGAAAAGAAXTAGXATAGATGATGTATCACAGCTCGATGTCAAAACGTAATCTCATAATGAATCCTTXTTCCTTGGTTATTATACTAATCGTATXXTAACAAGCGTTCAAGCTAGATAAATTTXTGAAACTTGAAATTGXXTTTCTTGTCTTCTTTTCTGTTTCTTCTTCTTAATGATGTGTGCCTATCATCTCAGACAATCATTTGATCTTATGACAAATTGTTGACCATGTCTAGCAGTGGGTTTCAAATCAGGGAGGCAXTGGAGGTGCAATTAGATGTCCAGAGGCGTCTGCACGAGCAGXTGGAGGTAXTGGTTGGGTTGTTTCCTGATGACCTCCTGAGAGGAGTGGTTXGGTTCATTCAAGACCATGATGATCAGACTTTTGA…	GAAAGGCTGAGAAAAGAACTAGXATAGATGATGTATCACAGCTCGATGTCAAAACGTAATCTCATAATGAATCCTTCTTCCTTGGTTATTATACTAATCGTATCCTAACAAGCGTTCAAGCTAGATAAATTTCTGAAACTTGAAATTGCCTTTCTTGTCTTCTTTTCTGTTTCTTCTTCTTAATGATGTGTGCCTATCATCTCAGACAATCATTTGATCTTATGACAAATTGTTGACCATGTCTAGCAGTGGGTTTCAAATCAGGGAGGCAXTGGAGGTGCAATTAGATGTCCAGAGGCGTCTGCACGAGCAGCTGGAGGTAXTGGTTGGGTTGTTTCCTGATGACCTCCTGAGAGGAGTGGTTXGGTTCATTCAAGACCATGATGATCAGACTTTTGA…
		clone 9	GAAAGGCTGAGAAAAGAAXTAGXATAGATGATGTATCAXAGCTCGATGTCAAAAXGTAATXTXATAATGAATXXTTXTTXCTTGGTTATTATACTAATCGTATXXTAAXAAGCGTTCAAGXTAGATAAATTTCTGAAACTTGAAATTGCCTTTXTTGTXTTXTTTTCTGTTTXTTCTTXTTAATGATGTGTGXXTATCATCTCAGACAATCATTTGATCTTATGACAAATTGTTGACCATGTCTAGCAGTGGGTTTCAAATCAGGGAGGCAXTGGAGGTGCAATTAGATGTCCAGAGGCGTCTGCACGAGCAGCTGGAGGTAXTGGTTGGGTTGTTTCCTGATGACCTCCTGAGAGGAGTGGTTXGGTTCATTXAAGACCATGATGATXAGACTTTTGA…	GAAAGGCTGAGAAAAGAAXTAGXATAGATGATGTATXAXAGXTCGATGTCAAAACGTAATCTCATAATGAATCCTTXTTCCTTGGTTATTATAXTAATXGTATCCTAACAAGCGTTXAAGXTAGATAAATTTCTGAAACTTGAAATTGXXTTTCTTGTXTTCTTTTXTGTTTCTTXTTXTTAATGATGTGTGXXTATCATCTCAGACAATCATTTGATCTTATGACAAATTGTTGACCATGTCTAGCAGTGGGTTTCAAATCAGGGAGGCAXTGGAGGTGCAATTAGATGTCCAGAGGCGTCTGCACGAGCAGCTGGAGGTAXTGGTTGGGTTGTTTCCTGATGACCTCCTGAGAGGAGTGGTTXGGTTCATTCAAGACCATGATGATCAGACTTTTGA…	GAAAGGXTGAGAAAAGAAXTAGXATAGATGATGTATCACAGCTCGATGTCAAAAXGTAATXTXATAATGAATXXTTCTTCCTTGGTTATTATACTAATCGTATXXTAAXAAGCGTTCAAGXTAGATAAATTTCTGAAACTTGAAATTGCCTTTXTTGTXTTXTTTTCTGTTTXTTCTTCTTAATGATGTGTGXXTATCATCTCAGACAATCATTTGATCTTATGACAAATTGTTGACCATGTCTAGCAGTGGGTTTCAAATCAGGGAGGCAXTGGAGGTGCAATTAGATGTCCAGAGGCGTCTGCACGAGCAGCTGGAGGTAXTGGTTGGGTTGTTTCCTGATGACCTCCTGAGAGGAGTGGTTXGGTTCATTCAAGACCATGATGATCAGACTTTTGA…
		clone 10	GAAAGGCTGAGAAAAGAACTAGXATAGATGATGTATXACAGXTXGATGTCAAAACGTAATCTCATAATGAATCCTTXTTCCTTGGTTATTATAXTAATCGTATXXTAACAAGCGTTCAAGCTAGATAAATTTCTGAAACTTGAAATTGCCTTTCTTGTCTTCTTTTXTGTTTCTTCTTCTTAATGATGTGTGCCTATCATCTCAGACAATCATTTGATCTTATGACAAATTGTTGACCATGTCTAGCAGTGGGTTTCAAATCAGGGAGGCAXTGGAGGTGCAATTAGATGTCCAGAGGCGTCTGCACGAGCAGCTGGAGGTAXTGGTTGGGTTGTTTCCTGATGACCTCCTGAGAGGAGTGGTTXGGTTCATTCAAGACCATGATGATCAGACTTTTGA…	GAAAGGCTGAGAAAAGAACTAGXATAGATGATGTATXAXAGCTCGATGTXAAAACGTAATCTCATAATGAATCCTTXTTCCTTGGTTATTATAXTAATXGTATCCTAACAAGCGTTXAAGCTAGATAAATTTCTGAAACTTGAAATTGXXTTTCTTGTXTTCTTTTXTGTTTCTTXTTXTTAATGATGTGTGCCTATCATCTCAGACAATCATTTGATCTTATGACAAATTGTTGACCATGTCTAGCAGTGGGTTTCAAATCAGGGAGGCAXTGGAGGTGCAATTAGATGTCCAGAGGCGTCTGCACGAGCAGCTGGAGGTAXTGGTTGGGTTGTTTCCTGATGACCTCCTGAGAGGAGTGGTTXGGTTCATTCAAGACCATGATGATCAGACTTTTGA…	GAAAGGCTGAGAAAAGAACTAGXATAGATGATGTATXACAGCTXGATGTCAAAACGTAATCTCATAATGAATCCTTXTTCCTTGGTTATTATAXTAATCGTATXXTAACAAGCGTTCAAGCTAGATAAATTTCTGAAACTTGAAATTGCCTTTCTTGTCTTCTTTTXTGTTTCTTCTTCTTAATGATGTGTGCCTATCATCTCAGACAATCATTTGATCTTATGACAAATTGTTGACCATGTCTAGCAGTGGGTTTCAAATCAGGGAGGCAXTGGAGGTGCAATTAGATGTCCAGAGGCGTCTGCACGAGCAGCTGGAGGTAXTGGTTGGGTTGTTTCCTGATGACCTCCTGAGAGGAGTGGTTXGGTTCATTCAAGACCATGATGATCAGACTTTTGA…
		clone 11	GAAAGGXTGAGAAAAGAAXTAGXATAGATGATGTATXACAGCTCGATGTCAAAACGTAATCTCATAATGAATCCTTXTTCCTTGGTTATTATACTAATCGTATCCTAACAAGCGTTXAAGCTAGATAAATTTCTGAAACTTGAAATTGXXTTTCTTGTCTTCTTTTCTGTTTCTTCTTCTTAATGATGTGTGCCTATCATCTCAGACAATCATTTGATCTTATGACAAATTGTTGACCATGTCTAGCAGTGGGTTTCAAATCAGGGAGGCAXTGGAGGTGCAATTAGATGTCCAGAGGCGTCTGCACGAGCAGXTGGAGGTAXTGGTTGGGTTGTTTCCTGATGACCTCCTGAGAGGAGTGGTTXGGTTCATTCAAGACCATGATGATCAGACTTTTGA…	GAAAGGXTGAGAAAAGAAXTAGXATAGATGATGTATCACAGCTCGATGTCAAAAXGTAATXTXATAATGAATXXTTCTTCCTTGGTTATTATACTAATCGTATXXTAAXAAGCGTTCAAGXTAGATAAATTTCTGAAACTTGAAATTGCCTTTXTTGTXTTXTTTTCTGTTTXTTCTTCTTAATGATGTGTGXXTATCATCTCAGACAATCATTTGATCTTATGACAAATTGTTGACCATGTCTAGCAGTGGGTTTCAAATCAGGGAGGCAXTGGAGGTGCAATTAGATGTCCAGAGGCGTCTGCACGAGCAGCTGGAGGTAXTGGTTGGGTTGTTTCCTGATGACCTCCTGAGAGGAGTGGTTXGGTTCATTCAAGACCATGATGATCAGACTTTTGA…	GAAAGGXTGAGAAAAGAAXTAGCATAGATGATGTATXACAGCTCGATGTCAAAACGTAATCTCATAATGAATCCTTXTTCCTTGGTTATTATACTAATCGTATCCTAACAAGCGTTXAAGCTAGATAAATTTCTGAAACTTGAAATTGXXTTTCTTGTCTTCTTTTCTGTTTCTTCTTCTTAATGATGTGTGCCTATCATCTCAGACAATCATTTGATCTTATGACAAATTGTTGACCATGTCTAGCAGTGGGTTTCAAATCAGGGAGGCAXTGGAGGTGCAATTAGATGTCCAGAGGCGTCTGCACGAGCAGXTGGAGGTAXTGGTTGGGTTGTTTCCTGATGACCTCCTGAGAGGAGTGGTTXGGTTCATTCAAGACCATGATGATCAGACTTTTGA…
		clone 12	GAAAGGCTGAGAAAAGAAXTAGXATAGATGATGTATCACAGCTCGATGTCAAAACGTAATCTCATAATGAATCCTTXTTCCTTGGTTATTATACTAATCGTATXXTAACAAGCGTTCAAGCTAGATAAATTTXTGAAACTTGAAATTGXXTTTCTTGTCTTCTTTTCTGTTTCTTCTTCTTAATGATGTGTGCCTATCATCTCAGACAATCATTTGATCTTATGACAAATTGTTGACCATGTCTAGCAGTGGGTTTCAAATCAGGGAGGCAXTGGAGGTGCAATTAGATGTCCAGAGGCGTCTGCACGAGCAGXTGGAGGTAXTGGTTGGGTTGTTTCCTGATGACCTCCTGAGAGGAGTGGTTXGGTTCATTCAAGACCATGATGATCAGACTTTTGA…	GAAAGGCTGAGAAAAGAAXTAGXATAGATGATGTATCAXAGCTCGATGTCAAAAXGTAATXTXATAATGAATXXTTXTTXCTTGGTTATTATACTAATCGTATXXTAAXAAGCGTTCAAGXTAGATAAATTTCTGAAACTTGAAATTGCCTTTXTTGTXTTXTTTTCTGTTTXTTCTTXTTAATGATGTGTGXXTATCATCTCAGACAATCATTTGATCTTATGACAAATTGTTGACCATGTCTAGCAGTGGGTTTCAAATCAGGGAGGCAXTGGAGGTGCAATTAGATGTCCAGAGGCGTCTGCACGAGCAGCTGGAGGTAXTGGTTGGGTTGTTTCCTGATGACCTCCTGAGAGGAGTGGTTXGGTTCATTXAAGACCATGATGATXAGACTTTTGA…	GAAAGGXTGAGAAAAGAAXTAGXATAGATGATGTATCACAGCTCGATGTCAAAAXGTAATXTXATAATGAATXXTTCTTCCTTGGTTATTATACTAATCGTATXXTAAXAAGCGTTCAAGXTAGATAAATTTCTGAAACTTGAAATTGCCTTTXTTGTXTTXTTTTCTGTTTXTTCTTCTTAATGATGTGTGXXTATCATCTCAGACAATCATTTGATCTTATGACAAATTGTTGACCATGTCTAGCAGTGGGTTTCAAATCAGGGAGGCAXTGGAGGTGCAATTAGATGTCCAGAGGCGTCTGCACGAGCAGCTGGAGGTAXTGGTTGGGTTGTTTCCTGATGACCTCCTGAGAGGAGTGGTTXGGTTCATTCAAGACCATGATGATCAGACTTTTGA…
		clone 13	GAAAGGCTGAGAAAAGAAXTAGXATAGATGATGTATXAXAGXTCGATGTCAAAACGTAATCTCATAATGAATCCTTXTTCCTTGGTTATTATAXTAATXGTATCCTAACAAGCGTTXAAGXTAGATAAATTTCTGAAACTTGAAATTGXXTTTCTTGTXTTCTTTTXTGTTTCTTXTTXTTAATGATGTGTGXXTATCATCTCAGACAATCATTTGATCTTATGACAAATTGTTGACCATGTCTAGCAGTGGGTTTCAAATCAGGGAGGCAXTGGAGGTGCAATTAGATGTCCAGAGGCGTCTGCACGAGCAGCTGGAGGTAXTGGTTGGGTTGTTTCCTGATGACCTCCTGAGAGGAGTGGTTXGGTTCATTCAAGACCATGATGATCAGACTTTTGA…	GAAAGGCTGAGAAAAGAACTAGXATAGATGATGTATXACAGXTXGATGTCAAAACGTAATCTCATAATGAATCCTTXTTCCTTGGTTATTATAXTAATCGTATXXTAACAAGCGTTCAAGCTAGATAAATTTCTGAAACTTGAAATTGCCTTTCTTGTCTTCTTTTXTGTTTCTTCTTCTTAATGATGTGTGCCTATCATCTCAGACAATCATTTGATCTTATGACAAATTGTTGACCATGTCTAGCAGTGGGTTTCAAATCAGGGAGGCAXTGGAGGTGCAATTAGATGTCCAGAGGCGTCTGCACGAGCAGCTGGAGGTAXTGGTTGGGTTGTTTCCTGATGACCTCCTGAGAGGAGTGGTTXGGTTCATTCAAGACCATGATGATCAGACTTTTGA…	GAAAGGCTGAGAAAAGAAXTAGXATAGATGATGTATCAXAGCTCGATGTCAAAAXGTAATXTXATAATGAATXXTTXTTXCTTGGTTATTATACTAATCGTATXXTAAXAAGCGTTCAAGXTAGATAAATTTCTGAAACTTGAAATTGCCTTTXTTGTXTTXTTTTCTGTTTXTTCTTXTTAATGATGTGTGXXTATCATCTCAGACAATCATTTGATCTTATGACAAATTGTTGACCATGTCTAGCAGTGGGTTTCAAATCAGGGAGGCAXTGGAGGTGCAATTAGATGTCCAGAGGCGTCTGCACGAGCAGCTGGAGGTAXTGGTTGGGTTGTTTCCTGATGACCTCCTGAGAGGAGTGGTTXGGTTCATTXAAGACCATGATGATXAGACTTTTGA…
		clone 14	GAAAGGCTGAGAAAAGAACTAGXATAGATGATGTATXACAGCTCGATGTXAAAACGTAATXTCATAATGAATCCTTXTTXXTTGGTTATTATACTAATCGTATCCTAAXAAGCGTTCAAGCTAGATAAATTTCTGAAACTTGAAATTGXXTTTCTTGTCTTCTTTTCTGTTTCTTCTTCTTAATGATGTGTGCCTATCATCTCAGACAATCATTTGATCTTATGACAAATTGTTGACCATGTCTAGCAGTGGGTTTCAAATCAGGGAGGCAXTGGAGGTGCAATTAGATGTCCAGAGGCGTCTGCACGAGCAGXTGGAGGTAXTGGTTGGGTTGTTTCCTGATGACCTCCTGAGAGGAGTGGTTXGGTTCATTCAAGACCATGATGATCAGACTTTTGA…		GAAAGGCTGAGAAAAGAAXTAGXATAGATGATGTATXAXAGXTCGATGTCAAAACGTAATCTCATAATGAATCCTTXTTCCTTGGTTATTATAXTAATXGTATCCTAACAAGCGTTXAAGXTAGATAAATTTCTGAAACTTGAAATTGXXTTTCTTGTXTTCTTTTXTGTTTCTTXTTXTTAATGATGTGTGXXTATCATCTCAGACAATCATTTGATCTTATGACAAATTGTTGACCATGTCTAGCAGTGGGTTTCAAATCAGGGAGGCAXTGGAGGTGCAATTAGATGTCCAGAGGCGTCTGCACGAGCAGCTGGAGGTAXTGGTTGGGTTGTTTCCTGATGACCTCCTGAGAGGAGTGGTTXGGTTCATTCAAGACCATGATGATCAGACTTTTGA…
		clone 15	GAAAGGXTGAGAAAAGAAXTAGXATAGATGATGTATCACAGCTXGATGTCAAAAXGTAATXTXATAATGAATXXTTXTTXCTTGGTTATTATACTAATCGTATXXTAAXAAGCGTTCAAGXTAGATAAATTTCTGAAACTTGAAATTGCCTTTXTTGTXTTXTTTTCTGTTTXTTCTTXTTAATGATGTGTGXXTATCATXTCAGACAATCATTTGATCTTATGAXAAATTGTTGACCATGTCTAGCAGTGGGTTTCAAATCAGGGAGGCAXTGGAGGTGCAATTAGATGTCCAGAGGCGTCTGCACGAGCAGCTGGAGGTAXTGGTTGGGTTGTTTXXTGATGACCTCCTGAGAGGAGTGGTTXGGTTCATTXAAGACCATGATGATXAGACTTTTGA…	GAAAGGCTGAGAAAAGAAXTAGXATAGATGATGTATXAXAGXTCGATGTCAAAACGTAATCTCATAATGAATCCTTXTTCCTTGGTTATTATAXTAATXGTATCCTAACAAGCGTTXAAGXTAGATAAATTTCTGAAACTTGAAATTGXXTTTCTTGTXTTCTTTTXTGTTTCTTXTTXTTAATGATGTGTGXXTATCATCTCAGACAATCATTTGATCTTATGACAAATTGTTGACCATGTCTAGCAGTGGGTTTCAAATCAGGGAGGCAXTGGAGGTGCAATTAGATGTCCAGAGGCGTCTGCACGAGCAGCTGGAGGTAXTGGTTGGGTTGTTTCCTGATGACCTCCTGAGAGGAGTGGTTXGGTTCATTCAAGACCATGATGATCAGACTTTTGA…	GAAAGGCTGAGAAAAGAACTAGXATAGATGATGTATXACAGCTXGATGTCAAAACGTAATCTCATAATGAATCCTTXTTCCTTGGTTATTATAXTAATCGTATXXTAACAAGCGTTCAAGCTAGATAAATTTCTGAAACTTGAAATTGCCTTTCTTGTCTTCTTTTXTGTTTCTTCTTCTTAATGATGTGTGCCTATCATCTCAGACAATCATTTGATCTTATGACAAATTGTTGACCATGTCTAGCAGTGGGTTTCAAATCAGGGAGGCAXTGGAGGTGCAATTAGATGTCCAGAGGCGTCTGCACGAGCAGCTGGAGGTAXTGGTTGGGTTGTTTCCTGATGACCTCCTGAGAGGAGTGGTTXGGTTCATTCAAGACCATGATGATCAGACTTTTGA…
NAC	Chr01:42547153-42548123	clone 1	XATAACGTAGTAGTTCCACTTGGATAAGGTCGGCXATTTGATGGAGCACGTGTCGTGCTCTTAACGGTGACAAGCATAAAGTGGACCCCGTTAAXXCAAACAXTAAGACAAGGAXGAXXGTAXTTATCTCTXTXXCGCTCTTCATXXTCCCXTGTATAAATAAGTCCCATTTCATCTTGTCAGAGAAAAAAGAAAGAAAAGAAAAAAAAAAAAAGGAATAGAGAATTCTAGXTCTAGTTCTTCTCTCTAGTCCAAGAAGCAATTGTGCGCTAAGCTGCAGTCTGAAAAATGGGAGTGCAAGAAACAGACCCTCTTGCCCAACTGAGCTTGCCACCGGGTTTTCGGTTTCAXXXGACTGATGAAGAGXTATTAGTGXAATATTTGTGCAGGAAAGTTGCT…	CATAACGTAGTAGTTCCACTTGGATAAGGTCGGCCATTTGATGGAGCACGTGTCGTGCTCTTAACGGTGACAAGCATAAAGTGGACCCCGTTAAXXCAAACAXTAAGACAAGGAXGAXXGTAXTTATCTCTXTXXCGCTCTTCATXXTCCCXTGTATAAATAAGTCCCATTTCATCTTGTCAGAGAAAAAAGAAAGAAAAGAAAAAAAAAAAAAGGAATAGAGAATTCTAGXTCTAGTTCTTCTCTCTAGTCCAAGAAGCAATTGTGCGCTAAGCTGCAGTCTGAAAAATGGGAGTGCAAGAAACAGACCCTCTTGCCCAACTGAGCTTGCCACCGGGTTTTCGGTTTCACXXGACTGATGAAGAGXTATTAGTGCAATATTTGTGCAGGAAAGTTGCT…	XATAACGTAGTAGTTCCACTTGGATAAGGTXGGCXATTTGATGGAGCACGTGTCGTGCTCTTAACGGTGAXAAGCATAAAGTGGAXXCCGTTAACCCAAACAXTAAGACAAGGAXGACCGTACTTATCTCTCTXXCGCTCTTCATXXTCCCXTGTATAAATAAGTCCCATTTCATCTTGTCAGAGAAAAAAGAAAGAAAAGAAAAAAAAAAAAAGGAATAGAGAATTCTAGXTCTAGTTCTTCTCTCTAGTCCAAGAAGCAATTGTGCGCTAAGCTGCAGTCTGAAAAATGGGAGTGCAAGAAACAGACCCTCTTGCCCAACTGAGCTTGCCACCGGGTTTTCGGTTTCAXXXGACTGATGAAGAGXTATTAGTGXAATATTTGTGCAGGAAAGTTGCT…
		clone 2	XATAACGTAGTAGTTCCACTTGGATAAGGTCGGXXATTTGATGGAGCACGTGTXGTGCTCTTAAXGGTGACAAGCATAAAGTGGAXXCCGTTAAXXCAAACAXTAAGACAAGGAXGAXXGTAXTTATCTCTXTXXCGCTCTTCATXXTCCCXTGTATAAATAAGTCCCATTTCATCTTGTCAGAGAAAAAAGAAAGAAAAGAAAAAAAAAAAAAGGAATAGAGAATTCTAGXTCTAGTTCTTCTCTCTAGTCCAAGAAGCAATTGTGCGCTAAGCTGCAGTCTGAAAAATGGGAGTGCAAGAAACAGACCCTCTTGCCCAACTGAGCTTGCCACCGGGTTTTCGGTTTCAXXXGACTGATGAAGAGXTATTAGTGXAATATTTGTGCAGGAAAGTTGCT…	CATAACGTAGTAGTTCCACTTGGATAAGGTCGGXCATTTGATGGAGCACGTGTCGTGCTCTTAAXGGTGACAAGCATAAAGTGGACCCCGTTAAXXCAAACAXTAAGACAAGGAXGAXXGTAXTTATCTCTCTCCCGCTCTTCATXXTCCCXTGTATAAATAAGTCCCATTTCATCTTGTCAGAGAAAAAAGAAAGAAAAGAAAAAAAAAAAAAGGAATAGAGAATTCTAGXTCTAGTTCTTCTCTCTAGTCCAAGAAGCAATTGTGCGCTAAGCTGCAGTCTGAAAAATGGGAGTGCAAGAAACAGACCCTCTTGCCCAACTGAGCTTGCCACCGGGTTTTCGGTTTCAXXXGACTGATGAAGAGXTATTAGTGXAATATTTGTGCAGGAAAGTTGCT…	XATAAXGTAGTAGTTCCACTTGGATAAGGTCGGCXATTTGATGGAGCACGTGTCGTGCTCTTAACGGTGACAAGCATAAAGTGGACCCCGTTAAXXCAAACAXTAAGACAAGGAXGAXXGTAXTTATCTCTXTXXCGCTCTTCATXXTCCCXTGTATAAATAAGTCCCATTTCATCTTGTCAGAGAAAAAAGAAAGAAAAGAAAAAAAAAAAAAGGAATAGAGAATTCTAGXTCTAGTTCTTCTCTCTAGTCCAAGAAGCAATTGTGCGCTAAGCTGCAGTCTGAAAAATGGGAGTGCAAGAAACAGACCCTCTTGCCCAACTGAGCTTGCCACCGGGTTTTCGGTTTCAXXXGACTGATGAAGAGXTATTAGTGCAATATTTGTGCAGGAAAGTTGCT…
		clone 3	XATAACGTAGTAGTTCCACTTGGATAAGGTCGGCXATTTGATGGAGCACGTGTCGTGCTCTTAAXGGTGACAAGCATAAAGTGGACCCCGTTAAXXCAAACAXTAAGACAAGGAXGAXXGTAXTTATCTCTXTXXCGCTCTTCATXXTCCCXTGTATAAATAAGTXXCATTTCATCTTGTCAGAGAAAAAAGAAAGAAAAGAAAAAAAAAAAAAGGAATAGAGAATTCTAGXTCTAGTTCTTCTCTCTAGTCCAAGAAGCAATTGTGCGCTAAGCTGCAGTCTGAAAAATGGGAGTGCAAGAAACAGACCCTCTTGCCCAACTGAGCTTGCCACCGGGTTTTCGGTTTCAXXXGACTGATGAAGAGXTATTAGTGXAATATTTGTGCAGGAAAGTTGCT…	CATAACGTAGTAGTTCCACTTGGATAAGGTXGGCCATTTGATGGAGCACGTGTCGTGCTCTTAACGGTGAXAAGCATAAAGTGGAXXCCGTTAACCCAAAXAXTAAGACAAGGAXGACCGTACTTATCTCTCTXXXGCTCTTXATXXTXXCXTGTATAAATAAGTCCCATTTCATCTTGTCAGAGAAAAAAGAAAGAAAAGAAAAAAAAAAAAAGGAATAGAGAATTCTAGXTXTAGTTCTTCTCTCTAGTCCAAGAAGCAATTGTGCGCTAAGCTGCAGTCTGAAAAATGGGAGTGCAAGAAACAGACCCTCTTGCCCAACTGAGCTTGCCACCGGGTTTTCGGTTTCAXXXGACTGATGAAGAGXTATTAGTGXAATATTTGTGCAGGAAAGTTGCT…	XATAAXGTAGTAGTTCCACTTGGATAAGGTCGGCXATTTGATGGAGCACGTGTCGTGCTCTTAACGGTGACAAGCATAAAGTGGACCCCGTTAAXXCAAACAXTAAGACAAGGAXGAXXGTAXTTATCTCTXTXXCGCTCTTCATXXTCCCXTGTATAAATAAGTCCCATTTCATCTTGTCAGAGAAAAAAGAAAGAAAAGAAAAAAAAAAAAAGGAATAGAGAATTCTAGXTCTAGTTCTTCTCTCTAGTCCAAGAAGCAATTGTGCGCTAAGCTGCAGTCTGAAAAATGGGAGTGCAAGAAACAGACCCTCTTGCCCAACTGAGCTTGCCACCGGGTTTTCGGTTTCAXXXGACTGATGAAGAGXTATTAGTGCAATATTTGTGCAGGAAAGTTGCT…
		clone 4	XATAACGTAGTAGTTXXACTTGGATAAGGTCGGCXATTTGATGGAGCACGTGTCGTGCTXTTAACGGTGACAAGCATAAAGTGGACCCCGTTAAXXCAAACAXTAAGACAAGGAXGAXXGTAXTTATCTCTXTXXCGCTCTTCATXXTCCCXTGTATAAATAAGTCCCATTTCATCTTGTCAGAGAAAAAAGAAAGAAAAGAAAAAAAAAAAAAGGAATAGAGAATTCTAGXTCTAGTTXTTCTCTCTAGTXXAAGAAGCAATTGTGCGCTAAGCTGCAGTCTGAAAAATGGGAGTGCAAGAAACAGACCCTCTTGCCCAACTGAGCTTGCCACCGGGTTTTCGGTTTCAXXXGACTGATGAAGAGXTATTAGTGXAATATTTGTGCAGGAAAGTTGCT…	XATAACGTAGTAGTTCCACTTGGATAAGGTCGGCXATTTGATGGAGCACGTGTCGTGCTCTTAACGGTGACAAGCATAAAGTGGACCCCGTTAAXXCAAACAXTAAGACAAGGAXGAXXGTAXTTATCTCTXTXXCGCTCTTCATXXTCCCXTGTATAAATAAGTCCCATTTCATCTTGTCAGAGAAAAAAGAAAGAAAAGAAAAAAAAAAAAAGGAATAGAGAATTCTAGXTCTAGTTCTTCTCTCTAGTCCAAGAAGCAATTGTGCGCTAAGCTGCAGTCTGAAAAATGGGAGTGCAAGAAACAGACCCTCTTGCCCAACTGAGCTTGCCACCGGGTTTTCGGTTTCAXXXGACTGATGAAGAGXTATTAGTGXAATATTTGTGCAGGAAAGTTGCT…	XATAACGTAGTAGTTCXACTTGGATAAGGTCGGCXATTTGATGGAGCACGTGTCGTGXTCTTAACGGTGACAAGCATAAAGTGGAXXXCGTTAAXXCAAACAXTAAGACAAGGAXGAXXGTAXTTATCTCTXTXXCGCTCTTCATXXTCCCXTGTATAAATAAGTCCCATTTCATCTTGTCAGAGAAAAAAGAAAGAAAAGAAAAAAAAAAAAAGGAATAGAGAATTCTAGXTCTAGTTCTTCTCTCTAGTCCAAGAAGCAATTGTGCGCTAAGCTGCAGTCTGAAAAATGGGAGTGCAAGAAACAGACCCTCTTGCCCAACTGAGCTTGCCACCGGGTTTTCGGTTTCAXXXGACTGATGAAGAGXTATTAGTGXAATATTTGTGCAGGAAAGTTGCT…
		clone 5	XATAACGTAGTAGTTCCACTTGGATAAGGTXGGCXATTTGATGGAGCACGTGTCGTGCTCTTAACGGTGAXAAGCATAAAGTGGAXXCCGTTAACCCAAACAXTAAGACAAGGAXGACCGTACTTATCTCTCTXXCGCTCTTCATXXTCCCXTGTATAAATAAGTCCCATTTCATCTTGTCAGAGAAAAAAGAAAGAAAAGAAAAAAAAAAAAAGGAATAGAGAATTCTAGXTCTAGTTCTTCTCTCTAGTCCAAGAAGCAATTGTGCGCTAAGCTGCAGTCTGAAAAATGGGAGTGCAAGAAACAGACCCTCTTGCCCAACTGAGCTTGCCACCGGGTTTTCGGTTTCAXXXGACTGATGAAGAGXTATTAGTGXAATATTTGTGCAGGAAAGTTGCT…	XATAACGTAGTAGTTCCACTTGGATAAGGTCGGCXATTTGATGGAGCACGTGTXGTGCTCTTAAXGGTGACAAGCATAAAGTGGAXXCCGTTAAXXCAAACAXTAAGACAAGGAXGAXXGTAXTTATCTCTXTXXCGCTCTTCATXXTCCCXTGTATAAATAAGTCCCATTTCATCTTGTCAGAGAAAAAAGAAAGAAAAGAAAAAAAAAAAAAGGAATAGAGAATTCTAGXTCTAGTTCTTCTCTCTAGTCCAAGAAGCAATTGTGCGCTAAGCTGCAGTCTGAAAAATGGGAGTGCAAGAAACAGACCCTCTTGCCCAACTGAGCTTGCCACCGGGTTTTCGGTTTCAXXXGACTGATGAAGAGXTATTAGTGXAATATTTGTGCAGGAAAGTTGCT…	XATAACGTAGTAGTTCCACTTGGATAAGGTXGGCXATTTGATGGAGCACGTGTCGTGXTCTTAAXGGTGACAAGCATAAAGTGGACCCCGTTAAXXCAAACAXTAAGACAAGGAXGAXXGTAXTTATCTCTXTXXCGCTCTTCATXXTCCCXTGTATAAATAAGTXXCATTTCATCTTGTCAGAGAAAAAAGAAAGAAAAGAAAAAAAAAAAAAGGAATAGAGAATTCTAGXTCTAGTTCTTCTCTCTAGTCCAAGAAGCAATTGTGCGCTAAGCTGCAGTCTGAAAAATGGGAGTGCAAGAAACAGACCCTCTTGCCCAACTGAGCTTGCCACCGGGTTTTCGGTTTCAXXXGACTGATGAAGAGXTATTAGTGCAATATTTGTGCAGGAAAGTTGCT…
		clone 6	XATAAXGTAGTAGTTCCACTTGGATAAGGTCGGCXATTTGATGGAGCACGTGTCGTGCTCTTAACGGTGACAAGCATAAAGTGGACCCCGTTAAXXCAAACAXTAAGACAAGGAXGAXXGTAXTTATCTCTXTXXCGCTCTTCATXXTCCCXTGTATAAATAAGTCCCATTTCATCTTGTCAGAGAAAAAAGAAAGAAAAGAAAAAAAAAAAAAGGAATAGAGAATTCTAGXTCTAGTTCTTCTCTCTAGTCCAAGAAGCAATTGTGCGCTAAGCTGCAGTCTGAAAAATGGGAGTGCAAGAAACAGACCCTCTTGCCCAACTGAGCTTGCCACCGGGTTTTCGGTTTCAXXXGACTGATGAAGAGXTATTAGTGCAATATTTGTGCAGGAAAGTTGCT…	XATAACGTAGTAGTTCCACTTGGATAAGGTCGGCXATTTGATGGAGCACGTGTCGTGCTCTTAAXGGTGACAAGCATAAAGTGGACCCCGTTAAXXCAAACAXTAAGACAAGGAXGAXXGTAXTTATCTCTXTXXCGCTCTTCATXXTCCCXTGTATAAATAAGTXXCATTTCATCTTGTCAGAGAAAAAAGAAAGAAAAGAAAAAAAAAAAAAGGAATAGAGAATTCTAGXTCTAGTTCTTCTCTCTAGTCCAAGAAGCAATTGTGCGCTAAGCTGCAGTCTGAAAAATGGGAGTGCAAGAAACAGACCCTCTTGCCCAACTGAGCTTGCCACCGGGTTTTCGGTTTCAXXXGACTGATGAAGAGXTATTAGTGXAATATTTGTGCAGGAAAGTTGCT…	XATAACGTAGTAGTTCCACTTGGATAAGGTCGGCXATTTGATGGAGCACGTGTXGTGCTCTTAAXGGTGACAAGCATAAAGTGGAXXCCGTTAAXXCAAACAXTAAGACAAGGAXGAXXGTAXTTATCTCTXTXXCGCTCTTCATXXTCCCXTGTATAAATAAGTCCCATTTCATCTTGTCAGAGAAAAAAGAAAGAAAAGAAAAAAAAAAAAAGGAATAGAGAATTCTAGXTCTAGTTCTTCTCTCTAGTCCAAGAAGCAATTGTGCGCTAAGCTGCAGTCTGAAAAATGGGAGTGCAAGAAACAGACCCTCTTGCCCAACTGAGCTTGCCACCGGGTTTTCGGTTTCAXXXGACTGATGAAGAGXTATTAGTGXAATATTTGTGCAGGAAAGTTGCT…
		clone 7	XATAACGTAGTAGTTCXACTTGGATAAGGTCGGCXATTTGATGGAGCACGTGTCGTGXTCTTAACGGTGACAAGCATAAAGTGGAXXXCGTTAAXXCAAACAXTAAGACAAGGAXGAXXGTAXTTATCTCTXTXXCGCTCTTCATXXTCCCXTGTATAAATAAGTCCCATTTCATCTTGTCAGAGAAAAAAGAAAGAAAAGAAAAAAAAAAAAAGGAATAGAGAATTCTAGXTCTAGTTCTTCTCTCTAGTCCAAGAAGCAATTGTGCGCTAAGCTGCAGTCTGAAAAATGGGAGTGCAAGAAACAGACCCTCTTGCCCAACTGAGCTTGCCACCGGGTTTTCGGTTTCAXXXGACTGATGAAGAGXTATTAGTGXAATATTTGTGCAGGAAAGTTGCT…	XATAACGTAGTAGTTXXACTTGGATAAGGTCGGCXATTTGATGGAGCACGTGTCGTGCTXTTAACGGTGACAAGCATAAAGTGGACCCCGTTAAXXCAAACAXTAAGACAAGGAXGAXXGTAXTTATCTCTXTXXCGCTCTTCATXXTCCCXTGTATAAATAAGTCCCATTTCATCTTGTCAGAGAAAAAAGAAAGAAAAGAAAAAAAAAAAAAGGAATAGAGAATTCTAGXTCTAGTTXTTCTCTCTAGTXXAAGAAGCAATTGTGCGCTAAGCTGCAGTCTGAAAAATGGGAGTGCAAGAAACAGACCCTCTTGCCCAACTGAGCTTGCCACCGGGTTTTCGGTTTCAXXXGACTGATGAAGAGXTATTAGTGXAATATTTGTGCAGGAAAGTTGCT…	XATAACGTAGTAGTTCCACTTGGATAAGGTCGGCXATTTGATGGAGCACGTGTCGTGCTCTTAAXGGTGACAAGCATAAAGTGGACCCCGTTAAXXCAAACAXTAAGACAAGGAXGAXXGTAXTTATCTCTXTXXCGCTCTTCATXXTCCCXTGTATAAATAAGTXXCATTTCATCTTGTCAGAGAAAAAAGAAAGAAAAGAAAAAAAAAAAAAGGAATAGAGAATTCTAGXTCTAGTTCTTCTCTCTAGTCCAAGAAGCAATTGTGCGCTAAGCTGCAGTCTGAAAAATGGGAGTGCAAGAAACAGACCCTCTTGCCCAACTGAGCTTGCCACCGGGTTTTCGGTTTCAXXXGACTGATGAAGAGXTATTAGTGXAATATTTGTGCAGGAAAGTTGCT…
		clone 8	XATAACGTAGTAGTTCXACTTGGATAAGGTCGGCXATTTGATGGAGCACGTGTCGTGXTXTTAAXGGTGACAAGCATAAAGTGGAXXXCGTTAAXXCAAACAXTAAGACAAGGAXGAXXGTAXTTATCTCTXTXXCGCTCTTCATXXTCCCXTGTATAAATAAGTCCCATTTCATCTTGTCAGAGAAAAAAGAAAGAAAAGAAAAAAAAAAAAAGGAATAGAGAATTCTAGXTCTAGTTCTTCTCTCTAGTCCAAGAAGCAATTGTGCGXTAAGCTGCAGTCTGAAAAATGGGAGTGCAAGAAACAGACCCTCTTGCCCAACTGAGCTTGCCACCGGGTTTTCGGTTTCAXXXGACTGATGAAGAGXTATTAGTGXAATATTTGTGCAGGAAAGTTGCT…	XATAACGTAGTAGTTCCACTTGGATAAGGTXGGCXATTTGATGGAGCACGTGTCGTGCTCTTAACGGTGAXAAGCATAAAGTGGAXXCCGTTAACCCAAACAXTAAGACAAGGAXGACCGTACTTATCTCTCTXXCGCTCTTCATXXTCCCXTGTATAAATAAGTCCCATTTCATCTTGTCAGAGAAAAAAGAAAGAAAAGAAAAAAAAAAAAAGGAATAGAGAATTCTAGXTCTAGTTCTTCTCTCTAGTCCAAGAAGCAATTGTGCGCTAAGCTGCAGTCTGAAAAATGGGAGTGCAAGAAACAGACCCTCTTGCCCAACTGAGCTTGCCACCGGGTTTTCGGTTTCAXXXGACTGATGAAGAGXTATTAGTGXAATATTTGTGCAGGAAAGTTGCT…	XATAACGTAGTAGTTXXACTTGGATAAGGTCGGCXATTTGATGGAGCACGTGTCGTGCTXTTAACGGTGACAAGCATAAAGTGGACCCCGTTAAXXCAAACAXTAAGACAAGGAXGAXXGTAXTTATCTCTXTXXCGCTCTTCATXXTCCCXTGTATAAATAAGTCCCATTTCATCTTGTCAGAGAAAAAAGAAAGAAAAGAAAAAAAAAAAAAGGAATAGAGAATTCTAGXTCTAGTTXTTCTCTCTAGTXXAAGAAGCAATTGTGCGCTAAGCTGCAGTCTGAAAAATGGGAGTGCAAGAAACAGACCCTCTTGCCCAACTGAGCTTGCCACCGGGTTTTCGGTTTCAXXXGACTGATGAAGAGXTATTAGTGXAATATTTGTGCAGGAAAGTTGCT…
		clone 9	CATAACGTAGTAGTTCCACTTGGATAAGGTCGGCXATTTGATGGAGXACGTGTCGTGXTCTTAACGGTGACAAGCATAAAGTGGACCCCGTTAAXXCAAACAXTAAGAXAAGGAXGAXXGTAXTTATCTCTXTXXCGCTCTTCATXXTCCCXTGTATAAATAAGTCCCATTTCATCTTGTCAGAGAAAAAAGAAAGAAAAGAAAAAAAAAAAAAGGAATAGAGAATTCTAGXTCTAGTTCTTCTCTCTAGTCCAAGAAGCAATTGTGCGCTAAGCTGCAGTCTGAAAAATGGGAGTGCAAGAAACAGACCCTCTTGCCCAACTGAGCTTGCCACCGGGTTTTCGGTTTCAXXXGACTGATGAAGAGXTATTAGTGXAATATTTGTGCAGGAAAGTTGCT…	XATAAXGTAGTAGTTCCACTTGGATAAGGTCGGCXATTTGATGGAGCACGTGTCGTGCTCTTAACGGTGACAAGCATAAAGTGGACCCCGTTAAXXCAAACAXTAAGACAAGGAXGAXXGTAXTTATCTCTXTXXCGCTCTTCATXXTCCCXTGTATAAATAAGTCCCATTTCATCTTGTCAGAGAAAAAAGAAAGAAAAGAAAAAAAAAAAAAGGAATAGAGAATTCTAGXTCTAGTTCTTCTCTCTAGTCCAAGAAGCAATTGTGCGCTAAGCTGCAGTCTGAAAAATGGGAGTGCAAGAAACAGACCCTCTTGCCCAACTGAGCTTGCCACCGGGTTTTCGGTTTCAXXXGACTGATGAAGAGXTATTAGTGCAATATTTGTGCAGGAAAGTTGCT…	XATAAXGTAGTAGTTCCACTTGGATAAGGTCGGCXATTTGATGGAGCACGTGTCGTGCTCTTAACGGTGACAAGCATAAAGTGGACCCCGTTAAXXCAAACAXTAAGACAAGGAXGAXXGTAXTTATCTCTXTXXCGCTCTTCATXXTCCCXTGTATAAATAAGTCCCATTTCATCTTGTCAGAGAAAAAAGAAAGAAAAGAAAAAAAAAAAAAGGAATAGAGAATTCTAGXTCTAGTTCTTCTCTCTAGTCCAAGAAGCAATTGTGCGCTAAGCTGCAGTCTGAAAAATGGGAGTGCAAGAAACAGACCCTCTTGCCCAACTGAGCTTGCCACCGGGTTTTCGGTTTCAXXXGACTGATGAAGAGXTATTAGTGCAATATTTGTGCAGGAAAGTTGCT…
		clone 10	CATAACGTAGTAGTTCCACTTGGATAAGGTCGGCXATTTGATGGAGCACGTGTCGTGCTCTTAACGGTGACAAGCATAAAGTGGACCCCGTTAAXXCAAACAXTAAGACAAGGAXGAXXGTAXTTATCTCTXTXXCGCTCTTCATXXTCCCXTGTATAAATAAGTCCCATTTCATCTTGTCAGAGAAAAAAGAAAGAAAAGAAAAAAAAAAAAAGGAATAGAGAATTCTAGXTCTAGTTCTTCTCTCTAGTCCAAGAAGCAATTGTGCGCTAAGCTGCAGTCTGAAAAATGGGAGTGCAAGAAACAGACCCTCTTGCCCAACTGAGCTTGCCACCGGGTTTTCGGTTTCACXXGACTGATGAAGAGXTATTAGTGCAATATTTGTGCAGGAAAGTTGCT…	XATAAXGTAGTAGTTCCACTTGGATAAGGTCGGCXATTTGATGGAGCACGTGTCGTGCTCTTAACGGTGACAAGCATAAAGTGGACCCCGTTAAXXCAAACAXTAAGACAAGGAXGAXXGTAXTTATCTCTXTXXCGCTCTTCATXXTCCCXTGTATAAATAAGTCCCATTTCATCTTGTCAGAGAAAAAAGAAAGAAAAGAAAAAAAAAAAAAGGAATAGAGAATTCTAGXTCTAGTTCTTCTCTCTAGTCCAAGAAGCAATTGTGCGCTAAGCTGCAGTCTGAAAAATGGGAGTGCAAGAAACAGACCCTCTTGCCCAACTGAGCTTGCCACCGGGTTTTCGGTTTCAXXXGACTGATGAAGAGXTATTAGTGCAATATTTGTGCAGGAAAGTTGCT…	XATAACGTAGTAGTTCXACTTGGATAAGGTCGGCXATTTGATGGAGCACGTGTCGTGXTCTTAACGGTGACAAGCATAAAGTGGAXXXCGTTAAXXCAAACAXTAAGACAAGGAXGAXXGTAXTTATCTCTXTXXCGCTCTTCATXXTCCCXTGTATAAATAAGTCCCATTTCATCTTGTCAGAGAAAAAAGAAAGAAAAGAAAAAAAAAAAAAGGAATAGAGAATTCTAGXTCTAGTTCTTCTCTCTAGTCCAAGAAGCAATTGTGCGCTAAGCTGCAGTCTGAAAAATGGGAGTGCAAGAAACAGACCCTCTTGCCCAACTGAGCTTGCCACCGGGTTTTCGGTTTCAXXXGACTGATGAAGAGXTATTAGTGXAATATTTGTGCAGGAAAGTTGCT…
		clone 11	CATAACGTAGTAGTTCCACTTGGATAAGGTCGGXXATTTGATGGAGCACGTGTCGTGCTCTTAAXGGTGACAAGCATAAAGTGGACCCCGTTAAXXCAAACAXTAAGACAAGGAXGAXXGTAXTTATCTCTCTCCCGCTCTTCATXXTCCCXTGTATAAATAAGTCCCATTTCATCTTGTCAGAGAAAAAAGAAAGAAAAGAAAAAAAAAAAAAGGAATAGAGAATTCTAGXTCTAGTTCTTCTCTCTAGTCCAAGAAGCAATTGTGCGCTAAGCTGCAGTCTGAAAAATGGGAGTGCAAGAAACAGACCCTCTTGCCCAACTGAGCTTGCCACCGGGTTTTCGGTTTCAXXXGACTGATGAAGAGXTATTAGTGXAATATTTGTGCAGGAAAGTTGCT…	XATAACGTAGTAGTTCXACTTGGATAAGGTCGGCXATTTGATGGAGCACGTGTCGTGXTCTTAACGGTGACAAGCATAAAGTGGAXXXCGTTAAXXCAAACAXTAAGACAAGGAXGAXXGTAXTTATCTCTXTXXCGCTCTTCATXXTCCCXTGTATAAATAAGTCCCATTTCATCTTGTCAGAGAAAAAAGAAAGAAAAGAAAAAAAAAAAAAGGAATAGAGAATTCTAGXTCTAGTTCTTCTCTCTAGTCCAAGAAGCAATTGTGCGCTAAGCTGCAGTCTGAAAAATGGGAGTGCAAGAAACAGACCCTCTTGCCCAACTGAGCTTGCCACCGGGTTTTCGGTTTCAXXXGACTGATGAAGAGXTATTAGTGXAATATTTGTGCAGGAAAGTTGCT…	XATAACGTAGTAGTTCCACTTGGATAAGGTXGGCXATTTGATGGAGCACGTGTCGTGXTCTTAAXGGTGACAAGCATAAAGTGGACCCCGTTAAXXCAAACAXTAAGACAAGGAXGAXXGTAXTTATCTCTXTXXCGCTCTTCATXXTCCCXTGTATAAATAAGTXXCATTTCATCTTGTCAGAGAAAAAAGAAAGAAAAGAAAAAAAAAAAAAGGAATAGAGAATTCTAGXTCTAGTTCTTCTCTCTAGTCCAAGAAGCAATTGTGCGCTAAGCTGCAGTCTGAAAAATGGGAGTGCAAGAAACAGACCCTCTTGCCCAACTGAGCTTGCCACCGGGTTTTCGGTTTCAXXXGACTGATGAAGAGXTATTAGTGCAATATTTGTGCAGGAAAGTTGCT…
		clone 12	XATAACGTAGTAGTTCCACTTGGATAAGGTXGGCCATTTGATGGAGCACGTGTCGTGCTCTTAACGGTGAXAAGCATAAAGTGGAXXCCGTTAACCCAAAXAXTAAGACAAGGAXGACCGTACTTATCTCTCTXXXGCTCTTXATXXTXXCXTGTATAAATAAGTCCCATTTCATCTTGTCAGAGAAAAAAGAAAGAAAAGAAAAAAAAAAAAAGGAATAGAGAATTCTAGXTXTAGTTCTTCTCTCTAGTCCAAGAAGCAATTGTGCGCTAAGCTGCAGTCTGAAAAATGGGAGTGCAAGAAACAGACCCTCTTGCCCAACTGAGCTTGCCACCGGGTTTTCGGTTTCAXXXGACTGATGAAGAGXTATTAGTGXAATATTTGTGCAGGAAAGTTGCT…	XATAACGTAGTAGTTCCACTTGGATAAGGTXGGCXATTTGATGGAGCACGTGTCGTGXTCTTAAXGGTGACAAGCATAAAGTGGACCCCGTTAAXXCAAACAXTAAGACAAGGAXGAXXGTAXTTATCTCTXTXXCGCTCTTCATXXTCCCXTGTATAAATAAGTXXCATTTCATCTTGTCAGAGAAAAAAGAAAGAAAAGAAAAAAAAAAAAAGGAATAGAGAATTCTAGXTCTAGTTCTTCTCTCTAGTCCAAGAAGCAATTGTGCGCTAAGCTGCAGTCTGAAAAATGGGAGTGCAAGAAACAGACCCTCTTGCCCAACTGAGCTTGCCACCGGGTTTTCGGTTTCAXXXGACTGATGAAGAGXTATTAGTGCAATATTTGTGCAGGAAAGTTGCT…	CATAACGTAGTAGTTCCACTTGGATAAGGTCGGCXATTTGATGGAGXACGTGTCGTGXTCTTAACGGTGACAAGCATAAAGTGGACCCCGTTAAXXCAAACAXTAAGAXAAGGAXGAXXGTAXTTATCTCTXTXXCGCTCTTCATXXTCCCXTGTATAAATAAGTCCCATTTCATCTTGTCAGAGAAAAAAGAAAGAAAAGAAAAAAAAAAAAAGGAATAGAGAATTCTAGXTCTAGTTCTTCTCTCTAGTCCAAGAAGCAATTGTGCGCTAAGCTGCAGTCTGAAAAATGGGAGTGCAAGAAACAGACCCTCTTGCCCAACTGAGCTTGCCACCGGGTTTTCGGTTTCAXXXGACTGATGAAGAGXTATTAGTGXAATATTTGTGCAGGAAAGTTGCT…
		clone 13	XATAACGTAGTAGTTCCACTTGGATAAGGTXGGCXATTTGATGGAGCACGTGTCGTGXTCTTAAXGGTGACAAGCATAAAGTGGACCCCGTTAAXXCAAACAXTAAGACAAGGAXGAXXGTAXTTATCTCTXTXXCGCTCTTCATXXTCCCXTGTATAAATAAGTXXCATTTCATCTTGTCAGAGAAAAAAGAAAGAAAAGAAAAAAAAAAAAAGGAATAGAGAATTCTAGXTCTAGTTCTTCTCTCTAGTCCAAGAAGCAATTGTGCGCTAAGCTGCAGTCTGAAAAATGGGAGTGCAAGAAACAGACCCTCTTGCCCAACTGAGCTTGCCACCGGGTTTTCGGTTTCAXXXGACTGATGAAGAGXTATTAGTGCAATATTTGTGCAGGAAAGTTGCT…	XATAACGTAGTAGTTCCACTTGGATAAGGTCGGCCATTTGATGGAGCACGTGTCGTGCTCTTAAXGGTGACAAGCATAAAGTGGACCXXGTTAAXXCAAACAXTAAGACAAGGAXGAXXGTAXTTATCTCTXTXXCGCTCTTCATXXTCCCXTGTATAAATAAGTXXCATTTCATCTTGTCAGAGAAAAAAGAAAGAAAAGAAAAAAAAAAAAAGGAATAGAGAATTCTAGXTCTAGTTCTTCTCTCTAGTCCAAGAAGCAATTGTGCGCTAAGCTGCAGTCTGAAAAATGGGAGTGCAAGAAACAGACCCTCTTGCCCAACTGAGCTTGCCACCGGGTTTTCGGTTTCACCCGACTGATGAAGAGXTATTAGTGXAATATTTGTGCAGGAAAGTTGCT…	CATAACGTAGTAGTTCCACTTGGATAAGGTCGGCXATTTGATGGAGCACGTGTCGTGCTCTTAACGGTGACAAGCATAAAGTGGACCCCGTTAAXXCAAACAXTAAGACAAGGAXGAXXGTAXTTATCTCTXTXXCGCTCTTCATXXTCCCXTGTATAAATAAGTCCCATTTCATCTTGTCAGAGAAAAAAGAAAGAAAAGAAAAAAAAAAAAAGGAATAGAGAATTCTAGXTCTAGTTCTTCTCTCTAGTCCAAGAAGCAATTGTGCGCTAAGCTGCAGTCTGAAAAATGGGAGTGCAAGAAACAGACCCTCTTGCCCAACTGAGCTTGCCACCGGGTTTTCGGTTTCACXXGACTGATGAAGAGXTATTAGTGCAATATTTGTGCAGGAAAGTTGCT…
		clone 14	XATAACGTAGTAGTTCCACTTGGATAAGGTCGGCCATTTGATGGAGCACGTGTCGTGCTCTTAAXGGTGACAAGCATAAAGTGGACCXXGTTAAXXCAAACAXTAAGACAAGGAXGAXXGTAXTTATCTCTXTXXCGCTCTTCATXXTCCCXTGTATAAATAAGTXXCATTTCATCTTGTCAGAGAAAAAAGAAAGAAAAGAAAAAAAAAAAAAGGAATAGAGAATTCTAGXTCTAGTTCTTCTCTCTAGTCCAAGAAGCAATTGTGCGCTAAGCTGCAGTCTGAAAAATGGGAGTGCAAGAAACAGACCCTCTTGCCCAACTGAGCTTGCCACCGGGTTTTCGGTTTCACCCGACTGATGAAGAGXTATTAGTGXAATATTTGTGCAGGAAAGTTGCT…	CATAACGTAGTAGTTCCACTTGGATAAGGTCGGCXATTTGATGGAGXACGTGTCGTGXTCTTAACGGTGACAAGCATAAAGTGGACCCCGTTAAXXCAAACAXTAAGAXAAGGAXGAXXGTAXTTATCTCTXTXXCGCTCTTCATXXTCCCXTGTATAAATAAGTCCCATTTCATCTTGTCAGAGAAAAAAGAAAGAAAAGAAAAAAAAAAAAAGGAATAGAGAATTCTAGXTCTAGTTCTTCTCTCTAGTCCAAGAAGCAATTGTGCGCTAAGCTGCAGTCTGAAAAATGGGAGTGCAAGAAACAGACCCTCTTGCCCAACTGAGCTTGCCACCGGGTTTTCGGTTTCAXXXGACTGATGAAGAGXTATTAGTGXAATATTTGTGCAGGAAAGTTGCT…	XATAAXGTAGTAGTTCCACTTGGATAAGGTCGGCXATTTGATGGAGCACGTGTCGTGCTCTTAACGGTGACAAGCATAAAGTGGACCCCGTTAAXXCAAACAXTAAGACAAGGAXGAXXGTAXTTATCTCTXTXXCGCTCTTCATXXTCCCXTGTATAAATAAGTCCCATTTCATCTTGTCAGAGAAAAAAGAAAGAAAAGAAAAAAAAAAAAAGGAATAGAGAATTCTAGXTCTAGTTCTTCTCTCTAGTCCAAGAAGCAATTGTGCGCTAAGCTGCAGTCTGAAAAATGGGAGTGCAAGAAACAGACCCTCTTGCCCAACTGAGCTTGCCACCGGGTTTTCGGTTTCAXXXGACTGATGAAGAGXTATTAGTGCAATATTTGTGCAGGAAAGTTGCT…
		clone 15	XATAAXGTAGTAGTTCCACTTGGATAAGGTXGGCXATTTGATGGAGCACGTGTCGTGCTCTTAAXGGTGAXAAGCATAAAGTGGACCCCGTTAAXXCAAACAXTAAGAXAAGGAXGAXXGTAXTTATXTCTXTXXCGCTCTTCATXXTCCCXTGTATAAATAAGTXXCATTTCATCTTGTCAGAGAAAAAAGAAAGAAAAGAAAAAAAAAAAAAGGAATAGAGAATTCTAGXTCTAGTTCTTCTCTCTAGTCCAAGAAGCAATTGTGCGCTAAGCTGCAGTCTGAAAAATGGGAGTGCAAGAAACAGACCCTCTTGCCCAACTGAGCTTGCCACCGGGTTTTCGGTTTCAXXXGACTGATGAAGAGXTATTAGTGXAATATTTGTGCAGGAAAGTTGCT…	CATAACGTAGTAGTTCCACTTGGATAAGGTCGGCXATTTGATGGAGCACGTGTCGTGCTCTTAACGGTGACAAGCATAAAGTGGACCCCGTTAAXXCAAACAXTAAGACAAGGAXGAXXGTAXTTATCTCTXTXXCGCTCTTCATXXTCCCXTGTATAAATAAGTCCCATTTCATCTTGTCAGAGAAAAAAGAAAGAAAAGAAAAAAAAAAAAAGGAATAGAGAATTCTAGXTCTAGTTCTTCTCTCTAGTCCAAGAAGCAATTGTGCGCTAAGCTGCAGTCTGAAAAATGGGAGTGCAAGAAACAGACCCTCTTGCCCAACTGAGCTTGCCACCGGGTTTTCGGTTTCACXXGACTGATGAAGAGXTATTAGTGCAATATTTGTGCAGGAAAGTTGCT…	XATAAXGTAGTAGTTCCACTTGGATAAGGTCGGCXATTTGATGGAGCACGTGTCGTGCTCTTAACGGTGACAAGCATAAAGTGGACCCCGTTAAXXCAAACAXTAAGACAAGGAXGAXXGTAXTTATCTCTXTXXCGCTCTTCATXXTCCCXTGTATAAATAAGTCCCATTTCATCTTGTCAGAGAAAAAAGAAAGAAAAGAAAAAAAAAAAAAGGAATAGAGAATTCTAGXTCTAGTTCTTCTCTCTAGTCCAAGAAGCAATTGTGCGCTAAGCTGCAGTCTGAAAAATGGGAGTGCAAGAAACAGACCCTCTTGCCCAACTGAGCTTGCCACCGGGTTTTCGGTTTCAXXXGACTGATGAAGAGXTATTAGTGCAATATTTGTGCAGGAAAGTTGCT…
	Chr01:42548056-42548445	clone 1	GATCCCGACCXAATAGGGTTGCCGGGTCTGGGTATTGGAAGGCCAXXGGTAXTGATAAAATTATCAXATCAGATGGACGTAAAGTAGGTATXAAGAAAGCTXTXGTCTTTTAXATTGGCAAGGCCCCAAAAGGAACCAAAACTAATTGGATCATGCATGAATACCGCCTTATTGAATCCTCTCGCAAACATGGAAGCACGAAGGTACCAACGAAAGAAATTCCACCTGCAGATTAATTTTAATTTGTTTTGATACGXXTCAATATTAATTAATGATTTTTGTTAATTTTXTTTGTTGTTACAGTTGGACGAATGGGTATTGTGTCGGATTTATAAGAAGAAATCAATTGXTGCACAGAAATXXATGTCAGGTGTTTCAAGCAAGGAACCTAGTACTAAT…	GATCCCGACCCAATAGGGTTGXXGGGTCTGGGTATTGGAAGGCCACCGGTAXTGATAAAATTATCAXATCAGATGGACGTAAAGTAGGTATCAAGAAAGCTXTXGTCTTTTAXATTGGCAAGGCCCCAAAAGGAAXXAAAACTAATTGGATCATGCATGAATACCGCCTTATTGAATCCTCTCGCAAACATGGAAGCACGAAGGTACCAACGAAAGAAATTCCACCTGCAGATTAATTTTAATTTGTTTTGATACGCCTCAATATTAATTAATGATTTTTGTTAATTTTXTTTGTTGTTACAGTTGGACGAATGGGTATTGTGTCGGATTTATAAGAAGAAATCAATTGXTGCACAGAAATXXATGTCAGGTGTTTCAAGCAAGGAACCTAGTACTAAT…	GATCCXGACCXAATAGGGTTGXXGGGTCTGGGTATTGGAAGGCCAXXGGTAXTGATAAAATTATXAXATCAGATGGACGTAAAGTAGGTATXAAGAAAGCTXTXGTCTTTTAXATTGGCAAGGCCCCAAAAGGAACCAAAACTAATTGGATCATGCATGAATACCGCCTTATTGAATCCTCTCGCAAACATGGAAGCACGAAGGTACCAACGAAAGAAATTCCACCTGCAGATTAATTTTAATTTGTTTTGATACGXXTCAATATTAATTAATGATTTTTGTTAATTTTXTTTGTTGTTACAGTTGGACGAATGGGTATTGTGTCGGATTTATAAGAAGAAATCAATTGXTGCACAGAAATXXATGTCAGGTGTTTCAAGCAAGGAACCTAGTACTAAT…
		clone 2	GATCCCGACCXAATAGGGTTGCCGGGTCTGGGTATTGGAAGGCCAXXGGTACTGATAAAATTATXAXATCAGATGGACGTAAAGTAGGTATCAAGAAAGCTXTXGTCTTTTAXATTGGCAAGGCCCCAAAAGGAACCAAAACTAATTGGATCATGCATGAATACCGCCTTATTGAATCCTCTCGCAAACATGGAAGCACGAAGGTACCAACGAAAGAAATTCCACCTGCAGATTAATTTTAATTTGTTTTGATACGXXTCAATATTAATTAATGATTTTTGTTAATTTTXTTTGTTGTTACAGTTGGACGAATGGGTATTGTGTCGGATTTATAAGAAGAAATCAATTGXTGCACAGAAATXXATGTCAGGTGTTTCAAGCAAGGAACCTAGTACTAAT…	GATCCCGACCXAATAGGGTTGCCGGGTCTGGGTATTGGAAGGCCACCGGTACTGATAAAATTATCAXATCAGATGGACGTAAAGTAGGTATCAAGAAAGCTCTXGTCTTTTACATTGGCAAGGCCCCAAAAGGAACCAAAACTAATTGGATCATGCATGAATACCGCCTTATTGAATCCTCTCGCAAACATGGAAGCACGAAGGTACCAACGAAAGAAATTCCACCTGCAGATTAATTTTAATTTGTTTTGATACGCCTCAATATTAATTAATGATTTTTGTTAATTTTXTTTGTTGTTACAGTTGGACGAATGGGTATTGTGTCGGATTTATAAGAAGAAATCAATTGXTGCACAGAAATCCATGTCAGGTGTTTCAAGCAAGGAACCTAGTACTAAT…	GATCCXGACCXAATAGGGTTGXXGGGTXTGGGTATTGGAAGGXXAXXGGTAXTGATAAAATTATXAXATCAGATGGAXGTAAAGTAGGTATXAAGAAAGXTXTXGTCTTTTAXATTGGCAAGGXXCCAAAAGGAACCAAAACTAATTGGATCATGCATGAATACCGCCTTATTGAATCCTCTCGCAAACATGGAAGCACGAAGGTACCAACGAAAGAAATTCCACCTGCAGATTAATTTTAATTTGTTTTGATACGXXTCAATATTAATTAATGATTTTTGTTAATTTTXTTTGTTGTTACAGTTGGACGAATGGGTATTGTGTCGGATTTATAAGAAGAAATCAATTGXTGCACAGAAATXXATGTCAGGTGTTTCAAGCAAGGAACCTAGTACTAAT…
		clone 3	GATCCCGACCCAATAGGGTTGXXGGGTCTGGGTATTGGAAGGCCACCGGTAXTGATAAAATTATCAXATCAGATGGACGTAAAGTAGGTATCAAGAAAGCTXTXGTCTTTTAXATTGGCAAGGCCCCAAAAGGAAXXAAAACTAATTGGATCATGCATGAATACCGCCTTATTGAATCCTCTCGCAAACATGGAAGCACGAAGGTACCAACGAAAGAAATTCCACCTGCAGATTAATTTTAATTTGTTTTGATACGCCTCAATATTAATTAATGATTTTTGTTAATTTTXTTTGTTGTTACAGTTGGACGAATGGGTATTGTGTCGGATTTATAAGAAGAAATCAATTGXTGCACAGAAATXXATGTCAGGTGTTTCAAGCAAGGAACCTAGTACTAAT…	GATCCCGACCXAATAGGGTTGCCGGGTCTGGGTATTGGAAGGCCACXGGTACTGATAAAATTATCAXATCAGATGGACGTAAAGTAGGTATCAAGAAAGCTXTCGTCTTTTACATTGGCAAGGCCCCAAAAGGAACCAAAACTAATTGGATXATGCATGAATACCGCCTTATTGAATCCTCTCGCAAACATGGAAGCACGAAGGTACCAACGAAAGAAATTCCACCTGCAGATTAATTTTAATTTGTTTTGATACGXXTCAATATTAATTAATGATTTTTGTTAATTTTXTTTGTTGTTACAGTTGGACGAATGGGTATTGTGTCGGATTTATAAGAAGAAATCAATTGXTGCACAGAAATXXATGTCAGGTGTTTCAAGCAAGGAACCTAGTACTAAT…	GATCCXGACCXAATAGGGTTGXXGGGTXTGGGTATTGGAAGGCCAXXGGTAXTGATAAAATTATXAXATCAGATGGACGTAAAGTAGGTATXAAGAAAGCTXTXGTCTTTTAXATTGGCAAGGXCCCAAAAGGAACCAAAACTAATTGGATCATGCATGAATACCGCCTTATTGAATCCTCTCGCAAACATGGAAGCACGAAGGTACCAACGAAAGAAATTCCACCTGCAGATTAATTTTAATTTGTTTTGATACGXXTCAATATTAATTAATGATTTTTGTTAATTTTXTTTGTTGTTACAGTTGGACGAATGGGTATTGTGTCGGATTTATAAGAAGAAATCAATTGXTGCACAGAAATXXATGTCAGGTGTTTCAAGCAAGGAACCTAGTACTAAT…
		clone 4	GATCCCGACCXAATAGGGTTGCCGGGTCTGGGTATTGGAAGGCCACCGGTACTGATAAAATTATCAXATCAGATGGACGTAAAGTAGGTATCAAGAAAGCTCTXGTCTTTTACATTGGCAAGGCCCCAAAAGGAACCAAAACTAATTGGATCATGCATGAATACCGCCTTATTGAATCCTCTCGCAAACATGGAAGCACGAAGGTACCAACGAAAGAAATTCCACCTGCAGATTAATTTTAATTTGTTTTGATACGCCTCAATATTAATTAATGATTTTTGTTAATTTTXTTTGTTGTTACAGTTGGACGAATGGGTATTGTGTCGGATTTATAAGAAGAAATCAATTGXTGCACAGAAATCCATGTCAGGTGTTTCAAGCAAGGAACCTAGTACTAAT…	GATCCXGACCCAATAGGGTTGCCGGGTCTGGGTATTGGAAGGCCACCGGTAXTGATAAAATTATXACATCAGATGGACGTAAAGTAGGTATCAAGAAAGCTCTXGTCTTTTACATTGGCAAGGCCCCAAAAGGAACCAAAACTAATTGGATCATGCATGAATACCGCCTTATTGAATCCTCTCGCAAACATGGAAGCACGAAGGTACCAACGAAAGAAATTCCACCTGCAGATTAATTTTAATTTGTTTTGATACGCCTCAATATTAATTAATGATTTTTGTTAATTTTCTTTGTTGTTACAGTTGGACGAATGGGTATTGTGTCGGATTTATAAGAAGAAATCAATTGXTGCACAGAAATXXATGTCAGGTGTTTCAAGCAAGGAACCTAGTACTAAT…	GATCCXGACCXAATAGGGTTGXXGGGTCTGGGTATTGGAAGGCCACCGGTAXTGATAAAATTATXAXATCAGATGGACGTAAAGTAGGTATXAAGAAAGCTXTXGTCTTTTAXATTGGCAAGGCCCCAAAAGGAACCAAAACTAATTGGATXATGCATGAATAXCGCCTTATTGAATCCTXTCGCAAACATGGAAGCACGAAGGTACCAACGAAAGAAATTCCACCTGCAGATTAATTTTAATTTGTTTTGATACGXXTCAATATTAATTAATGATTTTTGTTAATTTTXTTTGTTGTTACAGTTGGACGAATGGGTATTGTGTCGGATTTATAAGAAGAAATCAATTGXTGCACAGAAATXXATGTCAGGTGTTTCAAGCAAGGAACCTAGTACTAAT…
		clone 5	GATCCXGACCXAATAGGGTTGCCGGGTCTGGGTATTGGAAGGCCACCGGTAXTGATAAAATTATCAXATCAGATGGACGTAAAGTAGGTATXAAGAAAGCTXTXGTCTTTTAXATTGGCAAGGCCCCAAAAGGAACCAAAACTAATTGGATXATGCATGAATACCGCCTTATTGAATCCTCTCGCAAACATGGAAGCACGAAGGTACCAACGAAAGAAATTCCACCTGCAGATTAATTTTAATTTGTTTTGATACGXXTCAATATTAATTAATGATTTTTGTTAATTTTXTTTGTTGTTACAGTTGGACGAATGGGTATTGTGTCGGATTTATAAGAAGAAATCAATTGXTGCACAGAAATCCATGTCAGGTGTTTCAAGCAAGGAACCTAGTACTAAT…	GATCCXGACCXAATAGGGTTGXXGGGTCTGGGTATTGGAAGGCCAXXGGTACTGATAAAATTATXAXATCAGATGGACGTAAAGTAGGTATXAAGAAAGCTXTXGTCTTTTAXATTGGCAAGGCCCCAAAAGGAACCAAAACTAATTGGATCATGCATGAATACCGCCTTATTGAATCCTCTCGCAAACATGGAAGCACGAAGGTACCAACGAAAGAAATTCCACCTGCAGATTAATTTTAATTTGTTTTGATACGXXTCAATATTAATTAATGATTTTTGTTAATTTTXTTTGTTGTTACAGTTGGACGAATGGGTATTGTGTCGGATTTATAAGAAGAAATCAATTGXTGCACAGAAATXXATGTCAGGTGTTTCAAGCAAGGAACCTAGTACTAAT…	GATCCXGACCXAATAGGGTTGXXGGGTCTGGGTATTGGAAGGCCAXXGGTAXTGATAAAATTATXAXATCAGATGGACGTAAAGTAGGTATXAAGAAAGCTXTXGTCTTTTAXATTGGCAAGGCCCCAAAAGGAACCAAAACTAATTGGATCATGCATGAATACCGCCTTATTGAATCCTCTCGCAAACATGGAAGCACGAAGGTACCAACGAAAGAAATTCCACCTGCAGATTAATTTTAATTTGTTTTGATACGXXTCAATATTAATTAATGATTTTTGTTAATTTTXTTTGTTGTTACAGTTGGACGAATGGGTATTGTGTCGGATTTATAAGAAGAAATCAATTGXTGCACAGAAATXXATGTCAGGTGTTTCAAGCAAGGAACCTAGTACTAAT…
		clone 6	GATCCCGACCXAATAGGGTTGCCGGGTCTGGGTATTGGAAGGCCAXXGGTAXTGATAAAATTATCAXATCAGATGGACGTAAAGTAGGTATXAAGAAAGCTXTXGTCTTTTAXATTGGCAAGGCCCCAAAAGGAACCAAAACTAATTGGATCATGCATGAATACCGCCTTATTGAATCCTCTCGCAAACATGGAAGCACGAAGGTACCAACGAAAGAAATTCCACCTGCAGATTAATTTTAATTTGTTTTGATACGXXTCAATATTAATTAATGATTTTTGTTAATTTTXTTTGTTGTTACAGTTGGACGAATGGGTATTGTGTCGGATTTATAAGAAGAAATCAATTGXTGCACAGAAATXXATGTCAGGTGTTTCAAGCAAGGAACCTAGTACTAAT…	GATCCXGACCXAATAGGGTTGCCGGGTCTGGGTATTGGAAGGCCACCGGTAXTGATAAAATTATCAXATCAGATGGACGTAAAGTAGGTATXAAGAAAGCTXTXGTCTTTTAXATTGGCAAGGCCCCAAAAGGAACCAAAACTAATTGGATXATGCATGAATACCGCCTTATTGAATCCTCTCGCAAACATGGAAGCACGAAGGTACCAACGAAAGAAATTCCACCTGCAGATTAATTTTAATTTGTTTTGATACGXXTCAATATTAATTAATGATTTTTGTTAATTTTXTTTGTTGTTACAGTTGGACGAATGGGTATTGTGTCGGATTTATAAGAAGAAATCAATTGXTGCACAGAAATCCATGTCAGGTGTTTCAAGCAAGGAACCTAGTACTAAT…	GATCCXGACCXAATAGGGTTGCCGGGTCTGGGTATTGGAAGGCCAXXGGTAXTGATAAAATTATXAXATCAGATGGACGTAAAGTAGGTATXAAGAAAGCTXTXGTCTTTTAXATTGGCAAGGCCCCAAAAGGAACCAAAACTAATTGGATXATGCATGAATACCGCCTTATTGAATCCTCTCGCAAACATGGAAGCACGAAGGTACCAACGAAAGAAATTCCACCTGCAGATTAATTTTAATTTGTTTTGATACGXXTCAATATTAATTAATGATTTTTGTTAATTTTXTTTGTTGTTACAGTTGGACGAATGGGTATTGTGTCGGATTTATAAGAAGAAATCAATTGXTGCACAGAAATXXATGTCAGGTGTTTCAAGCAAGGAACCTAGTACTAAT…
		clone 7	GATCCCGACCXAATAGGGTTGCCGGGTCTGGGTATTGGAAGGCCAXXGGTACTGATAAAATTATXAXATCAGATGGACGTAAAGTAGGTATCAAGAAAGCTXTXGTCTTTTAXATTGGCAAGGCCCCAAAAGGAACCAAAACTAATTGGATCATGCATGAATACCGCCTTATTGAATCCTCTCGCAAACATGGAAGCACGAAGGTACCAACGAAAGAAATTCCACCTGCAGATTAATTTTAATTTGTTTTGATACGXXTCAATATTAATTAATGATTTTTGTTAATTTTXTTTGTTGTTACAGTTGGACGAATGGGTATTGTGTCGGATTTATAAGAAGAAATCAATTGXTGCACAGAAATXXATGTCAGGTGTTTCAAGCAAGGAACCTAGTACTAAT…	GATCCCGACCXAATAGGGTTGCCGGGTCTGGGTATTGGAAGGCCAXXGGTAXTGATAAAATTATCAXATCAGATGGACGTAAAGTAGGTATXAAGAAAGCTXTXGTCTTTTAXATTGGCAAGGCCCCAAAAGGAACCAAAACTAATTGGATCATGCATGAATACCGCCTTATTGAATCCTCTCGCAAACATGGAAGCACGAAGGTACCAACGAAAGAAATTCCACCTGCAGATTAATTTTAATTTGTTTTGATACGXXTCAATATTAATTAATGATTTTTGTTAATTTTXTTTGTTGTTACAGTTGGACGAATGGGTATTGTGTCGGATTTATAAGAAGAAATCAATTGXTGCACAGAAATXXATGTCAGGTGTTTCAAGCAAGGAACCTAGTACTAAT…	GATCCCGACCXAATAGGGTTGXXGGGTCTGGGTATTGGAAGGCCAXXGGTAXTGATAAAATTATCAXATCAGATGGACGTAAAGTAGGTATXAAGAAAGCTXTXGTCTTTTAXATTGGCAAGGCCCCAAAAGGAACCAAAACTAATTGGATCATGCATGAATACCGCCTTATTGAATCCTCTCGCAAACATGGAAGCACGAAGGTACCAACGAAAGAAATTCCACCTGCAGATTAATTTTAATTTGTTTTGATACGXXTCAATATTAATTAATGATTTTTGTTAATTTTXTTTGTTGTTACAGTTGGACGAATGGGTATTGTGTCGGATTTATAAGAAGAAATCAATTGXTGCACAGAAATXXATGTCAGGTGTTTCAAGCAAGGAACCTAGTACTAAT…
		clone 8	GATCCCGACCCAATAGGGTTGCCGGGTXTGGGTATTGGAAGGCCACCGGTAXTGATAAAATTATCAXATCAGATGGACGTAAAGTAGGTATXAAGAAAGCTXTXGTCTTTTAXATTGGCAAGGXCCCAAAAGGAACCAAAACTAATTGGATCATGCATGAATACCGCCTTATTGAATCCTCTCGCAAACATGGAAGCACGAAGGTACCAACGAAAGAAATTCCACCTGCAGATTAATTTTAATTTGTTTTGATACGXXTCAATATTAATTAATGATTTTTGTTAATTTTXTTTGTTGTTACAGTTGGACGAATGGGTATTGTGTCGGATTTATAAGAAGAAATCAATTGXTGCACAGAAATXXATGTCAGGTGTTTCAAGCAAGGAACCTAGTACTAAT…	GATCCCGACCXAATAGGGTTGCCGGGTCTGGGTATTGGAAGGCCAXXGGTACTGATAAAATTATXAXATCAGATGGACGTAAAGTAGGTATCAAGAAAGCTXTXGTCTTTTAXATTGGCAAGGCCCCAAAAGGAACCAAAACTAATTGGATCATGCATGAATACCGCCTTATTGAATCCTCTCGCAAACATGGAAGCACGAAGGTACCAACGAAAGAAATTCCACCTGCAGATTAATTTTAATTTGTTTTGATACGXXTCAATATTAATTAATGATTTTTGTTAATTTTXTTTGTTGTTACAGTTGGACGAATGGGTATTGTGTCGGATTTATAAGAAGAAATCAATTGXTGCACAGAAATXXATGTCAGGTGTTTCAAGCAAGGAACCTAGTACTAAT…	GATCCCGACCXAATAGGGTTGXXGGGTCTGGGTATTGGAAGGCCAXXGGTACTGATAAAATTATXAXATCAGATGGACGTAAAGTAGGTATCAAGAAAGCTXTXGTCTTTTAXATTGGCAAGGCCCCAAAAGGAACCAAAACTAATTGGATCATGCATGAATACCGCCTTATTGAATCCTCTCGCAAACATGGAAGCACGAAGGTACCAACGAAAGAAATTCCACCTGCAGATTAATTTTAATTTGTTTTGATACGXXTCAATATTAATTAATGATTTTTGTTAATTTTXTTTGTTGTTACAGTTGGACGAATGGGTATTGTGTCGGATTTATAAGAAGAAATCAATTGXTGCACAGAAATXXATGTCAGGTGTTTCAAGCAAGGAACCTAGTACTAAT…
		clone 9	GATCCCGACCCAATAGGGTTGXXGGGTCTGGGTATTGGAAGGCCACCGGTACTGATAAAATTATXACATCAGATGGACGTAAAGTAGGTATXAAGAAAGCTXTXGTCTTTTAXATTGGCAAGGCCCCAAAAGGAACCAAAACTAATTGGATXATGCATGAATAXCGCCTTATTGAATCCTXTCGCAAACATGGAAGCACGAAGGTACCAACGAAAGAAATTCCACCTGCAGATTAATTTTAATTTGTTTTGATACGXXTCAATATTAATTAATGATTTTTGTTAATTTTXTTTGTTGTTACAGTTGGACGAATGGGTATTGTGTCGGATTTATAAGAAGAAATCAATTGXTGCACAGAAATXXATGTCAGGTGTTTCAAGCAAGGAACCTAGTACTAAT…	GATCCCGACCCAATAGGGTTGCCGGGTXTGGGTATTGGAAGGCCACCGGTAXTGATAAAATTATCAXATCAGATGGACGTAAAGTAGGTATXAAGAAAGCTXTXGTCTTTTAXATTGGCAAGGXCCCAAAAGGAACCAAAACTAATTGGATCATGCATGAATACCGCCTTATTGAATCCTCTCGCAAACATGGAAGCACGAAGGTACCAACGAAAGAAATTCCACCTGCAGATTAATTTTAATTTGTTTTGATACGXXTCAATATTAATTAATGATTTTTGTTAATTTTXTTTGTTGTTACAGTTGGACGAATGGGTATTGTGTCGGATTTATAAGAAGAAATCAATTGXTGCACAGAAATXXATGTCAGGTGTTTCAAGCAAGGAACCTAGTACTAAT…	GATCCXGACCCAATAGGGTTGCCGGGTXTGGGTATTGGAAGGXXACCGGTAXTGATAAAATTATXAXATCAGATGGAXGTAAAGTAGGTATXAAGAAAGXTXTXGTCTTTTAXATTGGCAAGGXXCCAAAAGGAACCAAAACTAATTGGATCATGCATGAATACCGCCTTATTGAATCCTCTCGCAAACATGGAAGCACGAAGGTACCAACGAAAGAAATTCCACCTGCAGATTAATTTTAATTTGTTTTGATACGXXTCAATATTAATTAATGATTTTTGTTAATTTTXTTTGTTGTTACAGTTGGACGAATGGGTATTGTGTCGGATTTATAAGAAGAAATCAATTGXTGCACAGAAATXXATGTCAGGTGTTTCAAGCAAGGAACCTAGTACTAAT…
		clone 10	GATCCCGACCCAATAGGGTTGCCGGGTCTGGGTATTGGAAGGCCAXXGGTAXTGATAAAATTATXAXATCAGATGGACGTAAAGTAGGTATXAAGAAAGCTXTXGTCTTTTAXATTGGCAAGGCCCCAAAAGGAACCAAAACTAATTGGATCATGCATGAATACCGCCTTATTGAATCCTCTCGCAAACATGGAAGCACGAAGGTACCAACGAAAGAAATTCCACCTGCAGATTAATTTTAATTTGTTTTGATACGXXTCAATATTAATTAATGATTTTTGTTAATTTTXTTTGTTGTTACAGTTGGACGAATGGGTATTGTGTCGGATTTATAAGAAGAAATCAATTGXTGCACAGAAATXXATGTCAGGTGTTTCAAGCAAGGAACCTAGTACTAAT…	GATCCCGACCCAATAGGGTTGXXGGGTCTGGGTATTGGAAGGCCACCGGTACTGATAAAATTATXACATCAGATGGACGTAAAGTAGGTATXAAGAAAGCTXTXGTCTTTTAXATTGGCAAGGCCCCAAAAGGAACCAAAACTAATTGGATXATGCATGAATAXCGCCTTATTGAATCCTXTCGCAAACATGGAAGCACGAAGGTACCAACGAAAGAAATTCCACCTGCAGATTAATTTTAATTTGTTTTGATACGXXTCAATATTAATTAATGATTTTTGTTAATTTTXTTTGTTGTTACAGTTGGACGAATGGGTATTGTGTCGGATTTATAAGAAGAAATCAATTGXTGCACAGAAATXXATGTCAGGTGTTTCAAGCAAGGAACCTAGTACTAAT…	GATCCXGACCXAATAGGGTTGXXGGGTCTGGGTATTGGAAGGXCAXXGGTAXTGATAAAATTATXAXATCAGATGGAXGTAAAGTAGGTATXAAGAAAGCTXTXGTCTTTTAXATTGGCAAGGCCCCAAAAGGAACCAAAACTAATTGGATCATGCATGAATACCGCCTTATTGAATCCTCTCGCAAACATGGAAGCACGAAGGTACCAACGAAAGAAATTCCACCTGCAGATTAATTTTAATTTGTTTTGATACGXXTCAATATTAATTAATGATTTTTGTTAATTTTXTTTGTTGTTACAGTTGGACGAATGGGTATTGTGTCGGATTTATAAGAAGAAATCAATTGXTGCACAGAAATXXATGTCAGGTGTTTCAAGCAAGGAACCTAGTACTAAT…
		clone 11	GATCCCGACCXAATAGGGTTGCCGGGTCTGGGTATTGGAAGGCCAXCGGTACTGATAAAATTATXAXATCAGATGGACGTAAAGTAGGTATXAAGAAAGCTXTXGTCTTTTAXATTGGCAAGGCCCCAAAAGGAACCAAAACTAATTGGATXATGCATGAATACCGCCTTATTGAATCCTCTCGCAAACATGGAAGCACGAAGGTACCAACGAAAGAAATTCCACCTGCAGATTAATTTTAATTTGTTTTGATACGXXTCAATATTAATTAATGATTTTTGTTAATTTTXTTTGTTGTTACAGTTGGACGAATGGGTATTGTGTCGGATTTATAAGAAGAAATCAATTGXTGCACAGAAATXXATGTCAGGTGTTTCAAGCAAGGAACCTAGTACTAAT…	GATCCCGACCCAATAGGGTTGCCGGGTCTGGGTATTGGAAGGCCAXXGGTAXTGATAAAATTATXAXATCAGATGGACGTAAAGTAGGTATXAAGAAAGCTXTXGTCTTTTAXATTGGCAAGGCCCCAAAAGGAACCAAAACTAATTGGATCATGCATGAATACCGCCTTATTGAATCCTCTCGCAAACATGGAAGCACGAAGGTACCAACGAAAGAAATTCCACCTGCAGATTAATTTTAATTTGTTTTGATACGXXTCAATATTAATTAATGATTTTTGTTAATTTTXTTTGTTGTTACAGTTGGACGAATGGGTATTGTGTCGGATTTATAAGAAGAAATCAATTGXTGCACAGAAATXXATGTCAGGTGTTTCAAGCAAGGAACCTAGTACTAAT…	GATCCXGACCXAATAGGGTTGXXGGGTCTGGGTATTGGAAGGCCAXXGGTAXTGATAAAATTATXAXATXAGATGGACGTAAAGTAGGTATXAAGAAAGCTXTXGTCTTTTAXATTGGCAAGGCCCCAAAAGGAAXXAAAACTAATTGGATCATGCATGAATACCGCCTTATTGAATCCTCTCGCAAACATGGAAGCACGAAGGTACCAACGAAAGAAATTCCACCTGCAGATTAATTTTAATTTGTTTTGATACGXXTCAATATTAATTAATGATTTTTGTTAATTTTXTTTGTTGTTACAGTTGGACGAATGGGTATTGTGTCGGATTTATAAGAAGAAATCAATTGXTGCACAGAAATXXATGTCAGGTGTTTCAAGCAAGGAACCTAGTACTAAT…
		clone 12	GATCCCGACCCAATAGGGTTGCCGGGTCTGGGTATTGGAAGGCCACCGGTACTGATAAAATTATCAXATCAGATGGACGTAAAGTAGGTATCAAGAAAGCTXTXGTCTTTTAXATTGGCAAGGCCCCAAAAGGAACCAAAACTAATTGGATCATGCATGAATACCGCCTTATTGAATCCTCTCGCAAACATGGAAGCACGAAGGTACCAACGAAAGAAATTCCACCTGCAGATTAATTTTAATTTGTTTTGATACGXXTCAATATTAATTAATGATTTTTGTTAATTTTXTTTGTTGTTACAGTTGGACGAATGGGTATTGTGTCGGATTTATAAGAAGAAATCAATTGXTGCACAGAAATXXATGTCAGGTGTTTCAAGCAAGGAACCTAGTACTAAT…	GATCCCGACCXAATAGGGTTGCCGGGTCTGGGTATTGGAAGGCCAXCGGTACTGATAAAATTATXAXATCAGATGGACGTAAAGTAGGTATXAAGAAAGCTXTXGTCTTTTAXATTGGCAAGGCCCCAAAAGGAACCAAAACTAATTGGATXATGCATGAATACCGCCTTATTGAATCCTCTCGCAAACATGGAAGCACGAAGGTACCAACGAAAGAAATTCCACCTGCAGATTAATTTTAATTTGTTTTGATACGXXTCAATATTAATTAATGATTTTTGTTAATTTTXTTTGTTGTTACAGTTGGACGAATGGGTATTGTGTCGGATTTATAAGAAGAAATCAATTGXTGCACAGAAATXXATGTCAGGTGTTTCAAGCAAGGAACCTAGTACTAAT…	GATCCCGACCXAATAGGGTTGXXGGGTCTGGGTATTGGAAGGCCACCGGTAXTGATAAAATTATXAXATCAGATGGACGTAAAGTAGGTATXAAGAAAGCTXTXGTCTTTTAXATTGGCAAGGCCCCAAAAGGAACCAAAACTAATTGGATCATGCATGAATACCGCCTTATTGAATCCTCTCGCAAACATGGAAGCACGAAGGTACCAACGAAAGAAATTCCACCTGCAGATTAATTTTAATTTGTTTTGATACGXXTCAATATTAATTAATGATTTTTGTTAATTTTXTTTGTTGTTACAGTTGGACGAATGGGTATTGTGTCGGATTTATAAGAAGAAATCAATTGXTGCACAGAAATXXATGTCAGGTGTTTCAAGCAAGGAACCTAGTACTAAT…
		clone 13	GATCCCGACCXAATAGGGTTGCCGGGTCTGGGTATTGGAAGGCCACCGGTACTGATAAAATTATCAXATCAGATGGACGTAAAGTAGGTATCAAGAAAGCTCTXGTCTTTTACATTGGCAAGGCCCCAAAAGGAACCAAAACTAATTGGATCATGCATGAATACCGCCTTATTGAATCCTCTCGCAAACATGGAAGCACGAAGGTACCAACGAAAGAAATTCCACCTGCAGATTAATTTTAATTTGTTTTGATACGCCTCAATATTAATTAATGATTTTTGTTAATTTTXTTTGTTGTTACAGTTGGACGAATGGGTATTGTGTCGGATTTATAAGAAGAAATCAATTGXTGCACAGAAATCCATGTCAGGTGTTTCAAGCAAGGAACCTAGTACTAAT…	GATCCCGACCCAATAGGGTTGCCGGGTCTGGGTATTGGAAGGCCACCGGTACTGATAAAATTATCAXATCAGATGGACGTAAAGTAGGTATCAAGAAAGCTXTXGTCTTTTAXATTGGCAAGGCCCCAAAAGGAACCAAAACTAATTGGATCATGCATGAATACCGCCTTATTGAATCCTCTCGCAAACATGGAAGCACGAAGGTACCAACGAAAGAAATTCCACCTGCAGATTAATTTTAATTTGTTTTGATACGXXTCAATATTAATTAATGATTTTTGTTAATTTTXTTTGTTGTTACAGTTGGACGAATGGGTATTGTGTCGGATTTATAAGAAGAAATCAATTGXTGCACAGAAATXXATGTCAGGTGTTTCAAGCAAGGAACCTAGTACTAAT…	GATCCCGACCXAATAGGGTTGCCGGGTCTGGGTATTGGAAGGCCACXGGTAXTGATAAAATTATXAXATCAGATGGACGTAAAGTAGGTATXAAGAAAGCTXTXGTCTTTTAXATTGGCAAGGCCCCAAAAGGAACCAAAACTAATTGGATXATGCATGAATACCGCCTTATTGAATCCTCTCGCAAACATGGAAGCACGAAGGTACCAACGAAAGAAATTCCACCTGCAGATTAATTTTAATTTGTTTTGATACGXXTCAATATTAATTAATGATTTTTGTTAATTTTXTTTGTTGTTACAGTTGGACGAATGGGTATTGTGTCGGATTTATAAGAAGAAATCAATTGXTGCACAGAAATXXATGTCAGGTGTTTCAAGCAAGGAACCTAGTACTAAT…
		clone 14	GATCCXGACCXAATAGGGTTGCCGGGTCTGGGTATTGGAAGGCCACCGGTAXTGATAAAATTATCAXATCAGATGGACGTAAAGTAGGTATXAAGAAAGCTXTXGTCTTTTAXATTGGCAAGGCCCCAAAAGGAACCAAAACTAATTGGATXATGCATGAATACCGCCTTATTGAATCCTCTCGCAAACATGGAAGCACGAAGGTACCAACGAAAGAAATTCCACCTGCAGATTAATTTTAATTTGTTTTGATACGXXTCAATATTAATTAATGATTTTTGTTAATTTTXTTTGTTGTTACAGTTGGACGAATGGGTATTGTGTCGGATTTATAAGAAGAAATCAATTGXTGCACAGAAATCCATGTCAGGTGTTTCAAGCAAGGAACCTAGTACTAAT…	GATCCCGACCCAATAGGGTTGCCGGGTXTGGGTATTGGAAGGCCACCGGTAXTGATAAAATTATCACATCAGATGGAXGTAAAGTAGGTATXAAGAAAGXTXTXGTCTTTTAXATTGGCAAGGXXCCAAAAGGAACCAAAACTAATTGGATCATGCATGAATACCGCCTTATTGAATCCTCTCGCAAACATGGAAGCACGAAGGTACCAACGAAAGAAATTCCACCTGCAGATTAATTTTAATTTGTTTTGATACGXXTCAATATTAATTAATGATTTTTGTTAATTTTXTTTGTTGTTACAGTTGGACGAATGGGTATTGTGTCGGATTTATAAGAAGAAATCAATTGXTGCACAGAAATXXATGTCAGGTGTTTCAAGCAAGGAACCTAGTACTAAT…	GATCCXGACCXAATAGGGTTGXXGGGTCTGGGTATTGGAAGGCCACCGGTAXTGATAAAATTATXAXATCAGATGGACGTAAAGTAGGTATXAAGAAAGCTXTXGTCTTTTAXATTGGCAAGGCCCCAAAAGGAACCAAAACTAATTGGATCATGCATGAATACCGCCTTATTGAATCCTCTCGCAAACATGGAAGCACGAAGGTACCAACGAAAGAAATTCCACCTGCAGATTAATTTTAATTTGTTTTGATACGXXTCAATATTAATTAATGATTTTTGTTAATTTTXTTTGTTGTTACAGTTGGACGAATGGGTATTGTGTCGGATTTATAAGAAGAAATCAATTGXTGCACAGAAATXXATGTCAGGTGTTTCAAGCAAGGAACCTAGTACTAAT…
		clone 15	GATCCCGACCXAATAGGGTTGCCGGGTCTGGGTATTGGAAGGCCAXXGGTAXTGATAAAATTATCAXATCAGATGGACGTAAAGTAGGTATXAAGAAAGCTXTXGTCTTTTAXATTGGCAAGGCCCCAAAAGGAACCAAAACTAATTGGATCATGCATGAATACCGCCTTATTGAATCCTCTCGCAAACATGGAAGCACGAAGGTACCAACGAAAGAAATTCCACCTGCAGATTAATTTTAATTTGTTTTGATACGXXTCAATATTAATTAATGATTTTTGTTAATTTTXTTTGTTGTTACAGTTGGACGAATGGGTATTGTGTCGGATTTATAAGAAGAAATCAATTGXTGCACAGAAATXXATGTCAGGTGTTTCAAGCAAGGAACCTAGTACTAAT…	GATCCCGACCCAATAGGGTTGCCGGGTCTGGGTATTGGAAGGCCAXXGGTAXTGATAAAATTATXAXATCAGATGGAXGTAAAGTAGGTATXAAGAAAGCTXTXGTCTTTTAXATTGGCAAGGCCCCAAAAGGAACCAAAACTAATTGGATCATGCATGAATACCGCCTTATTGAATCCTCTCGCAAACATGGAAGCACGAAGGTACCAACGAAAGAAATTCCACCTGCAGATTAATTTTAATTTGTTTTGATACGXXTCAATATTAATTAATGATTTTTGTTAATTTTXTTTGTTGTTACAGTTGGACGAATGGGTATTGTGTCGGATTTATAAGAAGAAATCAATTGXTGCACAGAAATXXATGTCAGGTGTTTCAAGCAAGGAACCTAGTACTAAT…	GATCCXGACCXAATAGGGTTGXXGGGTCTGGGTATTGGAAGGCCAXXGGTACTGATAAAATTATXAXATCAGATGGACGTAAAGTAGGTATXAAGAAAGCTXTXGTCTTTTAXATTGGCAAGGCCCCAAAAGGAACCAAAACTAATTGGATCATGCATGAATACCGCCTTATTGAATCCTCTCGCAAACATGGAAGCACGAAGGTACCAACGAAAGAAATTCCACCTGCAGATTAATTTTAATTTGTTTTGATACGXXTCAATATTAATTAATGATTTTTGTTAATTTTXTTTGTTGTTACAGTTGGACGAATGGGTATTGTGTCGGATTTATAAGAAGAAATCAATTGXTGCACAGAAATXXATGTCAGGTGTTTCAAGCAAGGAACCTAGTACTAAT…
	Chr01:42548411-42549325	clone 1	AGAGGAGGTTCAAAGTGGAGTTAGAACTCGGCTGGATAGTGTTGGTAACCCAGTGTTTTTXCAACAAAACTCGAGCGTGAGGCCACAGAGCTTCTCTAACTCATTTGACCCGTATGGGTTAAGGCACTXGATCCAAXCGGGTAGTGGGTTCGGGTTTAATCAGTAAGAAAATGTTAGGGAAGAATTAGGAGTACATTTCTGTAAAGAAAAGTAXAAAGGGATGXATTTATGTAAATATTTGGATTXTTTGGGGGCTAAXTTTTGAGTTTAGATTCCAAAAGAGAGAAGAAGCTAGGGAGCTGCTTCGTTCAAAAGGCAAGAGAAAATTGXXTTCCCTTCTGGGTTGCTAGAGGATTAGATGCCATGTACACGAAAAAACTTACTAGTATTTTGCAGCAX…	AGAGGAGGTTCAAAGTGGAGTTAGAAXTXGGCTGGATAGTGTTGGTAAXXXAGTGTTTTTXCAACAAAACTCGAGCGTGAGGCCACAGAGCTTCTCTAACTCATTTGACCCGTATGGGTTAAGGCACTXGATCCAAXCGGGTAGTGGGTTCGGGTTTAATCAGTAAGAAAATGTTAGGGAAGAATTAGGAGTACATTTCTGTAAAGAAAAGTAXAAAGGGATGXATTTATGTAAATATTTGGATTXTTTGGGGGCTAAXTTTTGAGTTTAGATTCCAAAAGAGAGAAGAAGCTAGGGAGCTGCTTCGTTCAAAAGGCAAGAGAAAATTGXXTTCCCTTCTGGGTTGCTAGAGGATTAGATGCCATGTACACGAAAAAACTTACTAGTATTTTGCAGCAX…	AGAGGAGGTTXAAAGTGGAGTTAGAAXTXGGCTGGATAGTGTTGGTAAXCCAGTGTTTTTXXAAXAAAACTCGAGCGTGAGGCCACAGAGCTTCTCTAACTCATTTGACCCGTATGGGTTAAGGCACTXGATCCAAXCGGGTAGTGGGTTCGGGTTTAATCAGTAAGAAAATGTTAGGGAAGAATTAGGAGTACATTTCTGTAAAGAAAAGTAXAAAGGGATGXATTTATGTAAATATTTGGATTXTTTGGGGGCTAAXTTTTGAGTTTAGATTCCAAAAGAGAGAAGAAGCTAGGGAGCTGCTTCGTTCAAAAGGCAAGAGAAAATTGXXTTCCCTTCTGGGTTGCTAGAGGATTAGATGCCATGTACACGAAAAAACTTACTAGTATTTTGCAGCAX…
		clone 2	AGAGGAGGTTXAAAGTGGAGTTAGAAXTXGGCTGGATAGTGTTGGTAACCCAGTGTTTTTXCAACAAAACTCGAGCGTGAGGCCACAGAGXTTCTCTAACTCATTTGACCCGTATGGGTTAAGGCACTXGATCCAAXCGGGTAGTGGGTTCGGGTTTAATCAGTAAGAAAATGTTAGGGAAGAATTAGGAGTACATTTCTGTAAAGAAAAGTAXAAAGGGATGXATTTATGTAAATATTTGGATTXTTTGGGGGCTAAXTTTTGAGTTTAGATTCCAAAAGAGAGAAGAAGCTAGGGAGCTGCTTCGTTCAAAAGGCAAGAGAAAATTGXXTTCCCTTCTGGGTTGCTAGAGGATTAGATGCCATGTACACGAAAAAACTTACTAGTATTTTGCAGCAX…	AGAGGAGGTTXAAAGTGGAGTTAGAACTXGGCTGGATAGTGTTGGTAAXCCAGTGTTTTTXCAACAAAACTCGAGCGTGAGGCCACAGAGCTTCTCTAACTCATTTGACCCGTATGGGTTAAGGCACTXGATCCAAXCGGGTAGTGGGTTCGGGTTTAATCAGTAAGAAAATGTTAGGGAAGAATTAGGAGTACATTTCTGTAAAGAAAAGTAXAAAGGGATGXATTTATGTAAATATTTGGATTXTTTGGGGGCTAAXTTTTGAGTTTAGATTCCAAAAGAGAGAAGAAGCTAGGGAGCTGCTTCGTTCAAAAGGCAAGAGAAAATTGXXTTCCCTTCTGGGTTGCTAGAGGATTAGATGCCATGTACACGAAAAAACTTACTAGTATTTTGCAGCAX…	AGAGGAGGTTCAAAGTGGAGTTAGAAXTXGGCTGGATAGTGTTGGTAAXCCAGTGTTTTTXXAAXAAAACTCGAGCGTGAGGCCACAGAGCTTCTCTAACTCATTTGACCCGTATGGGTTAAGGCACTXGATCCAAXCGGGTAGTGGGTTCGGGTTTAATCAGTAAGAAAATGTTAGGGAAGAATTAGGAGTACATTTCTGTAAAGAAAAGTAXAAAGGGATGCATTTATGTAAATATTTGGATTXTTTGGGGGCTAAXTTTTGAGTTTAGATTCCAAAAGAGAGAAGAAGCTAGGGAGCTGCTTCGTTCAAAAGGCAAGAGAAAATTGXXTTCCCTTCTGGGTTGCTAGAGGATTAGATGCCATGTACACGAAAAAACTTACTAGTATTTTGCAGCAC…
		clone 3	AGAGGAGGTTCAAAGTGGAGTTAGAACTCGGCTGGATAGTGTTGGTAAXXXAGTGTTTTTXCAAXAAAACTXGAGCGTGAGGCCACAGAGCTTCTCTAACTCATTTGACCCGTATGGGTTAAGGCACTXGATCCAAXCGGGTAGTGGGTTCGGGTTTAATCAGTAAGAAAATGTTAGGGAAGAATTAGGAGTACATTTCTGTAAAGAAAAGTAXAAAGGGATGXATTTATGTAAATATTTGGATTXTTTGGGGGCTAAXTTTTGAGTTTAGATTCCAAAAGAGAGAAGAAGCTAGGGAGCTGCTTCGTTCAAAAGGCAAGAGAAAATTGXXTTCCCTTCTGGGTTGCTAGAGGATTAGATGCCATGTACACGAAAAAACTTACTAGTATTTTGCAGCAX…	AGAGGAGGTTXAAAGTGGAGTTAGAAXTXGGCTGGATAGTGTTGGTAAXCCAGTGTTTTTXXAAXAAAACTCGAGCGTGAGGCCACAGAGCTTCTCTAACTCATTTGACCCGTATGGGTTAAGGCACTXGATCCAAXCGGGTAGTGGGTTCGGGTTTAATCAGTAAGAAAATGTTAGGGAAGAATTAGGAGTACATTTCTGTAAAGAAAAGTAXAAAGGGATGXATTTATGTAAATATTTGGATTXTTTGGGGGCTAAXTTTTGAGTTTAGATTCCAAAAGAGAGAAGAAGCTAGGGAGCTGCTTCGTTCAAAAGGCAAGAGAAAATTGXXTTCCCTTCTGGGTTGCTAGAGGATTAGATGCCATGTACACGAAAAAACTTACTAGTATTTTGCAGCAX…	AGAGGAGGTTCAAAGTGGAGTTAGAACTCGGCTGGATAGTGTTGGTAACCCAGTGTTTTTCCAACAAAACTCGAGCGTGAGGCCACAGAGCTTCTCTAACTCATTTGACCCGTATGGGTTAAGGCACTCGATCCAACCGGGTAGTGGGTTCGGGTTTAATCAGTAAGAAAATGTTAGGGAAGAATTAGGAGTACATTTCTGTAAAGAAAAGTAXAAAGGGATGXATTTATGTAAATATTTGGATTXTTTGGGGGCTAAXTTTTGAGTTTAGATTCCAAAAGAGAGAAGAAGCTAGGGAGCTGCTTCGTTCAAAAGGCAAGAGAAAATTGXXTTCCCTTCTGGGTTGCTAGAGGATTAGATGCCATGTACACGAAAAAACTTACTAGTATTTTGCAGCAX…
		clone 4	AGAGGAGGTTCAAAGTGGAGTTAGAACTCGGXTGGATAGTGTTGGTAAXCCAGTGTTTTTXCAACAAAACTCGAGCGTGAGGCCAXAGAGCTTCTCTAACTCATTTGACCCGTATGGGTTAAGGCACTXGATCCAAXCGGGTAGTGGGTTCGGGTTTAATCAGTAAGAAAATGTTAGGGAAGAATTAGGAGTACATTTCTGTAAAGAAAAGTAXAAAGGGATGXATTTATGTAAATATTTGGATTXTTTGGGGGCTAAXTTTTGAGTTTAGATTCCAAAAGAGAGAAGAAGCTAGGGAGCTGCTTCGTTCAAAAGGCAAGAGAAAATTGXXTTCCCTTCTGGGTTGCTAGAGGATTAGATGCCATGTACACGAAAAAACTTACTAGTATTTTGCAGCAX…	AGAGGAGGTTCAAAGTGGAGTTAGAAXTXGGCTGGATAGTGTTGGTAAXCCAGTGTTTTTXXAAXAAAACTCGAGCGTGAGGCCACAGAGCTTCTCTAACTCATTTGACCCGTATGGGTTAAGGCACTXGATCCAAXCGGGTAGTGGGTTCGGGTTTAATCAGTAAGAAAATGTTAGGGAAGAATTAGGAGTACATTTCTGTAAAGAAAAGTAXAAAGGGATGCATTTATGTAAATATTTGGATTXTTTGGGGGCTAAXTTTTGAGTTTAGATTCCAAAAGAGAGAAGAAGCTAGGGAGCTGCTTCGTTCAAAAGGCAAGAGAAAATTGXXTTCCCTTCTGGGTTGCTAGAGGATTAGATGCCATGTACACGAAAAAACTTACTAGTATTTTGCAGCAC…	AGAGGAGGTTXAAAGTGGAGTTAGAACTCGGCTGGATAGTGTTGGTAACCCAGTGTTTTTXCAACAAAACTCGAGCGTGAGGCXACAGAGCTTCTCTAACTCATTTGACCCGTATGGGTTAAGGCACTXGATCCAAXCGGGTAGTGGGTTCGGGTTTAATCAGTAAGAAAATGTTAGGGAAGAATTAGGAGTACATTTCTGTAAAGAAAAGTAXAAAGGGATGXATTTATGTAAATATTTGGATTXTTTGGGGGCTAAXTTTTGAGTTTAGATTCCAAAAGAGAGAAGAAGCTAGGGAGCTGCTTCGTTCAAAAGGCAAGAGAAAATTGXXTTCCCTTCTGGGTTGCTAGAGGATTAGATGCCATGTACACGAAAAAACTTACTAGTATTTTGCAGCAX…
		clone 5	AGAGGAGGTTXAAAGTGGAGTTAGAACTCGGXTGGATAGTGTTGGTAAXCCAGTGTTTTTXXAAXAAAACTCGAGCGTGAGGCCAXAGAGCTTCTCTAACTCATTTGACCCGTATGGGTTAAGGCACTXGATCCAAXCGGGTAGTGGGTTCGGGTTTAATCAGTAAGAAAATGTTAGGGAAGAATTAGGAGTACATTTCTGTAAAGAAAAGTAXAAAGGGATGXATTTATGTAAATATTTGGATTXTTTGGGGGCTAAXTTTTGAGTTTAGATTCCAAAAGAGAGAAGAAGCTAGGGAGCTGCTTCGTTCAAAAGGCAAGAGAAAATTGXXTTCCCTTCTGGGTTGCTAGAGGATTAGATGCCATGTACACGAAAAAACTTACTAGTATTTTGCAGCAX…	AGAGGAGGTTCAAAGTGGAGTTAGAACTCGGCTGGATAGTGTTGGTAACCCAGTGTTTTTXCAACAAAACTCGAGCGTGAGGCCACAGAGCTTCTCTAACTCATTTGACCCGTATGGGTTAAGGCACTXGATCCAAXCGGGTAGTGGGTTCGGGTTTAATCAGTAAGAAAATGTTAGGGAAGAATTAGGAGTACATTTCTGTAAAGAAAAGTAXAAAGGGATGXATTTATGTAAATATTTGGATTXTTTGGGGGCTAAXTTTTGAGTTTAGATTCCAAAAGAGAGAAGAAGCTAGGGAGCTGCTTCGTTCAAAAGGCAAGAGAAAATTGXXTTCCCTTCTGGGTTGCTAGAGGATTAGATGCCATGTACACGAAAAAACTTACTAGTATTTTGCAGCAX…	AGAGGAGGTTXAAAGTGGAGTTAGAAXTCGGCTGGATAGTGTTGGTAACCCAGTGTTTTTXCAACAAAACTCGAGCGTGAGGCCACAGAGCTTCTCTAACTCATTTGACCCGTATGGGTTAAGGCACTXGATCCAAXCGGGTAGTGGGTTCGGGTTTAATCAGTAAGAAAATGTTAGGGAAGAATTAGGAGTACATTTCTGTAAAGAAAAGTAXAAAGGGATGXATTTATGTAAATATTTGGATTXTTTGGGGGCTAAXTTTTGAGTTTAGATTCCAAAAGAGAGAAGAAGCTAGGGAGCTGCTTCGTTCAAAAGGCAAGAGAAAATTGXXTTCCCTTCTGGGTTGCTAGAGGATTAGATGCCATGTACACGAAAAAACTTACTAGTATTTTGCAGCAX…
		clone 6	AGAGGAGGTTXAAAGTGGAGTTAGAAXTCGGXTGGATAGTGTTGGTAAXCCAGTGTTTTTXXAAXAAAAXTCGAGCGTGAGGCCAXAGAGCTTCTCTAACTCATTTGACCCGTATGGGTTAAGGCACTXGATCCAAXCGGGTAGTGGGTTCGGGTTTAATCAGTAAGAAAATGTTAGGGAAGAATTAGGAGTACATTTCTGTAAAGAAAAGTAXAAAGGGATGXATTTATGTAAATATTTGGATTXTTTGGGGGCTAAXTTTTGAGTTTAGATTCCAAAAGAGAGAAGAAGCTAGGGAGCTGCTTCGTTCAAAAGGCAAGAGAAAATTGXXTTCCCTTCTGGGTTGCTAGAGGATTAGATGCCATGTACACGAAAAAACTTACTAGTATTTTGCAGCAX…	AGAGGAGGTTXAAAGTGGAGTTAGAAXTXGGCTGGATAGTGTTGGTAACCCAGTGTTTTTXCAACAAAACTCGAGCGTGAGGCCACAGAGXTTCTCTAACTCATTTGACCCGTATGGGTTAAGGCACTXGATCCAAXCGGGTAGTGGGTTCGGGTTTAATCAGTAAGAAAATGTTAGGGAAGAATTAGGAGTACATTTCTGTAAAGAAAAGTAXAAAGGGATGXATTTATGTAAATATTTGGATTXTTTGGGGGCTAAXTTTTGAGTTTAGATTCCAAAAGAGAGAAGAAGCTAGGGAGCTGCTTCGTTCAAAAGGCAAGAGAAAATTGXXTTCCCTTCTGGGTTGCTAGAGGATTAGATGCCATGTACACGAAAAAACTTACTAGTATTTTGCAGCAX…	AGAGGAGGTTXAAAGTGGAGTTAGAACTCGGXTGGATAGTGTTGGTAAXCCAGTGTTTTTXXAAXAAAACTCGAGCGTGAGGCCAXAGAGCTTCTCTAACTCATTTGACCCGTATGGGTTAAGGCACTXGATCCAAXCGGGTAGTGGGTTCGGGTTTAATCAGTAAGAAAATGTTAGGGAAGAATTAGGAGTACATTTCTGTAAAGAAAAGTAXAAAGGGATGXATTTATGTAAATATTTGGATTXTTTGGGGGCTAAXTTTTGAGTTTAGATTCCAAAAGAGAGAAGAAGCTAGGGAGCTGCTTCGTTCAAAAGGCAAGAGAAAATTGXXTTCCCTTCTGGGTTGCTAGAGGATTAGATGCCATGTACACGAAAAAACTTACTAGTATTTTGCAGCAX…
		clone 7	AGAGGAGGTTXAAAGTGGAGTTAGAAXTXGGXTGGATAGTGTTGGTAAXXCAGTGTTTTTXXAAXAAAAXTCGAGCGTGAGGCCAXAGAGCTTCTCTAACTCATTTGACCCGTATGGGTTAAGGCACTXGATCCAAXCGGGTAGTGGGTTCGGGTTTAATCAGTAAGAAAATGTTAGGGAAGAATTAGGAGTACATTTCTGTAAAGAAAAGTAXAAAGGGATGXATTTATGTAAATATTTGGATTXTTTGGGGGCTAAXTTTTGAGTTTAGATTCCAAAAGAGAGAAGAAGCTAGGGAGCTGCTTCGTTCAAAAGGCAAGAGAAAATTGXXTTCCCTTCTGGGTTGCTAGAGGATTAGATGCCATGTACACGAAAAAACTTACTAGTATTTTGCAGCAX…	AGAGGAGGTTCAAAGTGGAGTTAGAACTCGGCTGGATAGTGTTGGTAAXXXAGTGTTTTTXCAAXAAAACTXGAGCGTGAGGCCACAGAGCTTCTCTAACTCATTTGACCCGTATGGGTTAAGGCACTXGATCCAAXCGGGTAGTGGGTTCGGGTTTAATCAGTAAGAAAATGTTAGGGAAGAATTAGGAGTACATTTCTGTAAAGAAAAGTAXAAAGGGATGXATTTATGTAAATATTTGGATTXTTTGGGGGCTAAXTTTTGAGTTTAGATTCCAAAAGAGAGAAGAAGCTAGGGAGCTGCTTCGTTCAAAAGGCAAGAGAAAATTGXXTTCCCTTCTGGGTTGCTAGAGGATTAGATGCCATGTACACGAAAAAACTTACTAGTATTTTGCAGCAX…	AGAGGAGGTTXAAAGTGGAGTTAGAAXTCGGXTGGATAGTGTTGGTAAXCCAGTGTTTTTXXAAXAAAAXTCGAGCGTGAGGCCAXAGAGCTTCTCTAACTCATTTGACCCGTATGGGTTAAGGCACTXGATCCAAXCGGGTAGTGGGTTCGGGTTTAATCAGTAAGAAAATGTTAGGGAAGAATTAGGAGTACATTTCTGTAAAGAAAAGTAXAAAGGGATGXATTTATGTAAATATTTGGATTXTTTGGGGGCTAAXTTTTGAGTTTAGATTCCAAAAGAGAGAAGAAGCTAGGGAGCTGCTTCGTTCAAAAGGCAAGAGAAAATTGXXTTCCCTTCTGGGTTGCTAGAGGATTAGATGCCATGTACACGAAAAAACTTACTAGTATTTTGCAGCAX…
		clone 8	AGAGGAGGTTCAAAGTGGAGTTAGAAXTXGGCTGGATAGTGTTGGTAAXXXAGTGTTTTTXCAACAAAACTCGAGCGTGAGGCCACAGAGCTTCTCTAACTCATTTGACCCGTATGGGTTAAGGCACTXGATCCAAXCGGGTAGTGGGTTCGGGTTTAATCAGTAAGAAAATGTTAGGGAAGAATTAGGAGTACATTTCTGTAAAGAAAAGTAXAAAGGGATGXATTTATGTAAATATTTGGATTXTTTGGGGGCTAAXTTTTGAGTTTAGATTCCAAAAGAGAGAAGAAGCTAGGGAGCTGCTTCGTTCAAAAGGCAAGAGAAAATTGXXTTCCCTTCTGGGTTGCTAGAGGATTAGATGCCATGTACACGAAAAAACTTACTAGTATTTTGCAGCAX…	AGAGGAGGTTCAAAGTGGAGTTAGAACTCGGXTGGATAGTGTTGGTAAXCCAGTGTTTTTXCAACAAAACTCGAGCGTGAGGCCAXAGAGCTTCTCTAACTCATTTGACCCGTATGGGTTAAGGCACTXGATCCAAXCGGGTAGTGGGTTCGGGTTTAATCAGTAAGAAAATGTTAGGGAAGAATTAGGAGTACATTTCTGTAAAGAAAAGTAXAAAGGGATGXATTTATGTAAATATTTGGATTXTTTGGGGGCTAAXTTTTGAGTTTAGATTCCAAAAGAGAGAAGAAGCTAGGGAGCTGCTTCGTTCAAAAGGCAAGAGAAAATTGXXTTCCCTTCTGGGTTGCTAGAGGATTAGATGCCATGTACACGAAAAAACTTACTAGTATTTTGCAGCAX…	AGAGGAGGTTXAAAGTGGAGTTAGAAXTXGGXTGGATAGTGTTGGTAAXXCAGTGTTTTTXXAAXAAAAXTCGAGCGTGAGGCCAXAGAGCTTCTCTAACTCATTTGACCCGTATGGGTTAAGGCACTXGATCCAAXCGGGTAGTGGGTTCGGGTTTAATCAGTAAGAAAATGTTAGGGAAGAATTAGGAGTACATTTCTGTAAAGAAAAGTAXAAAGGGATGXATTTATGTAAATATTTGGATTXTTTGGGGGCTAAXTTTTGAGTTTAGATTCCAAAAGAGAGAAGAAGCTAGGGAGCTGCTTCGTTCAAAAGGCAAGAGAAAATTGXXTTCCCTTCTGGGTTGCTAGAGGATTAGATGCCATGTACACGAAAAAACTTACTAGTATTTTGCAGCAX…
		clone 9	AGAGGAGGTTXAAAGTGGAGTTAGAACTXGGCTGGATAGTGTTGGTAAXCCAGTGTTTTTXCAACAAAACTCGAGCGTGAGGCCACAGAGCTTCTCTAACTCATTTGACCCGTATGGGTTAAGGCACTXGATCCAAXCGGGTAGTGGGTTCGGGTTTAATCAGTAAGAAAATGTTAGGGAAGAATTAGGAGTACATTTCTGTAAAGAAAAGTAXAAAGGGATGXATTTATGTAAATATTTGGATTXTTTGGGGGCTAAXTTTTGAGTTTAGATTCCAAAAGAGAGAAGAAGCTAGGGAGCTGCTTCGTTCAAAAGGCAAGAGAAAATTGXXTTCCCTTCTGGGTTGCTAGAGGATTAGATGCCATGTACACGAAAAAACTTACTAGTATTTTGCAGCAX…	AGAGGAGGTTXAAAGTGGAGTTAGAACTCGGXTGGATAGTGTTGGTAAXCCAGTGTTTTTXXAAXAAAACTCGAGCGTGAGGCCAXAGAGCTTCTCTAACTCATTTGACCCGTATGGGTTAAGGCACTXGATCCAAXCGGGTAGTGGGTTCGGGTTTAATCAGTAAGAAAATGTTAGGGAAGAATTAGGAGTACATTTCTGTAAAGAAAAGTAXAAAGGGATGXATTTATGTAAATATTTGGATTXTTTGGGGGCTAAXTTTTGAGTTTAGATTCCAAAAGAGAGAAGAAGCTAGGGAGCTGCTTCGTTCAAAAGGCAAGAGAAAATTGXXTTCCCTTCTGGGTTGCTAGAGGATTAGATGCCATGTACACGAAAAAACTTACTAGTATTTTGCAGCAX…	AGAGGAGGTTCAAAGTGGAGTTAGAACTCGGCTGGATAGTGTTGGTAACCCAGTGTTTTTXCAACAAAACTCGAGCGTGAGGCCACAGAGCTTCTCTAACTCATTTGACCCGTATGGGTTAAGGCACTXGATCCAAXCGGGTAGTGGGTTCGGGTTTAATCAGTAAGAAAATGTTAGGGAAGAATTAGGAGTACATTTCTGTAAAGAAAAGTAXAAAGGGATGXATTTATGTAAATATTTGGATTXTTTGGGGGCTAAXTTTTGAGTTTAGATTCCAAAAGAGAGAAGAAGCTAGGGAGCTGCTTCGTTCAAAAGGCAAGAGAAAATTGXXTTCCCTTCTGGGTTGCTAGAGGATTAGATGCCATGTACACGAAAAAACTTACTAGTATTTTGCAGCAX…
		clone 10	AGAGGAGGTTXAAAGTGGAGTTAGAAXTXGGCTGGATAGTGTTGGTAAXCCAGTGTTTTTXXAAXAAAACTCGAGCGTGAGGCCACAGAGCTTCTCTAACTCATTTGACCCGTATGGGTTAAGGCACTXGATCCAAXCGGGTAGTGGGTTCGGGTTTAATCAGTAAGAAAATGTTAGGGAAGAATTAGGAGTACATTTCTGTAAAGAAAAGTAXAAAGGGATGXATTTATGTAAATATTTGGATTXTTTGGGGGCTAAXTTTTGAGTTTAGATTCCAAAAGAGAGAAGAAGCTAGGGAGCTGCTTCGTTCAAAAGGCAAGAGAAAATTGXXTTCCCTTCTGGGTTGCTAGAGGATTAGATGCCATGTACACGAAAAAACTTACTAGTATTTTGCAGCAX…	AGAGGAGGTTXAAAGTGGAGTTAGAAXTCGGXTGGATAGTGTTGGTAAXCCAGTGTTTTTXXAAXAAAAXTCGAGCGTGAGGCCAXAGAGCTTCTCTAACTCATTTGACCCGTATGGGTTAAGGCACTXGATCCAAXCGGGTAGTGGGTTCGGGTTTAATCAGTAAGAAAATGTTAGGGAAGAATTAGGAGTACATTTCTGTAAAGAAAAGTAXAAAGGGATGXATTTATGTAAATATTTGGATTXTTTGGGGGCTAAXTTTTGAGTTTAGATTCCAAAAGAGAGAAGAAGCTAGGGAGCTGCTTCGTTCAAAAGGCAAGAGAAAATTGXXTTCCCTTCTGGGTTGCTAGAGGATTAGATGCCATGTACACGAAAAAACTTACTAGTATTTTGCAGCAX…	AGAGGAGGTTXAAAGTGGAGTTAGAAXTXGGCTGGATAGTGTTGGTAACCCAGTGTTTTTXCAACAAAACTCGAGCGTGAGGCCACAGAGXTTCTCTAACTCATTTGACCCGTATGGGTTAAGGCACTXGATCCAAXCGGGTAGTGGGTTCGGGTTTAATCAGTAAGAAAATGTTAGGGAAGAATTAGGAGTACATTTCTGTAAAGAAAAGTAXAAAGGGATGXATTTATGTAAATATTTGGATTXTTTGGGGGCTAAXTTTTGAGTTTAGATTCCAAAAGAGAGAAGAAGCTAGGGAGCTGCTTCGTTCAAAAGGCAAGAGAAAATTGXXTTCCCTTCTGGGTTGCTAGAGGATTAGATGCCATGTACACGAAAAAACTTACTAGTATTTTGCAGCAX…
		clone 11	AGAGGAGGTTCAAAGTGGAGTTAGAAXTXGGCTGGATAGTGTTGGTAAXCCAGTGTTTTTXXAAXAAAACTCGAGCGTGAGGCCACAGAGCTTCTCTAACTCATTTGACCCGTATGGGTTAAGGCACTXGATCCAAXCGGGTAGTGGGTTCGGGTTTAATCAGTAAGAAAATGTTAGGGAAGAATTAGGAGTACATTTCTGTAAAGAAAAGTAXAAAGGGATGCATTTATGTAAATATTTGGATTXTTTGGGGGCTAAXTTTTGAGTTTAGATTCCAAAAGAGAGAAGAAGCTAGGGAGCTGCTTCGTTCAAAAGGCAAGAGAAAATTGXXTTCCCTTCTGGGTTGCTAGAGGATTAGATGCCATGTACACGAAAAAACTTACTAGTATTTTGCAGCAC…	AGAGGAGGTTXAAAGTGGAGTTAGAAXTXGGXTGGATAGTGTTGGTAAXXCAGTGTTTTTXXAAXAAAAXTCGAGCGTGAGGCCAXAGAGCTTCTCTAACTCATTTGACCCGTATGGGTTAAGGCACTXGATCCAAXCGGGTAGTGGGTTCGGGTTTAATCAGTAAGAAAATGTTAGGGAAGAATTAGGAGTACATTTCTGTAAAGAAAAGTAXAAAGGGATGXATTTATGTAAATATTTGGATTXTTTGGGGGCTAAXTTTTGAGTTTAGATTCCAAAAGAGAGAAGAAGCTAGGGAGCTGCTTCGTTCAAAAGGCAAGAGAAAATTGXXTTCCCTTCTGGGTTGCTAGAGGATTAGATGCCATGTACACGAAAAAACTTACTAGTATTTTGCAGCAX…	AGAGGAGGTTCAAAGTGGAGTTAGAAXTXGGCTGGATAGTGTTGGTAAXXXAGTGTTTTTXCAACAAAACTCGAGCGTGAGGCCACAGAGCTTCTCTAACTCATTTGACCCGTATGGGTTAAGGCACTXGATCCAAXCGGGTAGTGGGTTCGGGTTTAATCAGTAAGAAAATGTTAGGGAAGAATTAGGAGTACATTTCTGTAAAGAAAAGTAXAAAGGGATGXATTTATGTAAATATTTGGATTXTTTGGGGGCTAAXTTTTGAGTTTAGATTCCAAAAGAGAGAAGAAGCTAGGGAGCTGCTTCGTTCAAAAGGCAAGAGAAAATTGXXTTCCCTTCTGGGTTGCTAGAGGATTAGATGCCATGTACACGAAAAAACTTACTAGTATTTTGCAGCAX…
		clone 12	AGAGGAGGTTCAAAGTGGAGTTAGAACTCGGCTGGATAGTGTTGGTAACCCAGTGTTTTTCCAACAAAACTCGAGCGTGAGGCCACAGAGCTTCTCTAACTCATTTGACCCGTATGGGTTAAGGCACTCGATCCAACCGGGTAGTGGGTTCGGGTTTAATCAGTAAGAAAATGTTAGGGAAGAATTAGGAGTACATTTCTGTAAAGAAAAGTAXAAAGGGATGXATTTATGTAAATATTTGGATTXTTTGGGGGCTAAXTTTTGAGTTTAGATTCCAAAAGAGAGAAGAAGCTAGGGAGCTGCTTCGTTCAAAAGGCAAGAGAAAATTGXXTTCCCTTCTGGGTTGCTAGAGGATTAGATGCCATGTACACGAAAAAACTTACTAGTATTTTGCAGCAX…	AGAGGAGGTTCAAAGTGGAGTTAGAAXTXGGCTGGATAGTGTTGGTAAXCCAGTGTTTTTXXAAXAAAACTCGAGCGTGAGGCCACAGAGCTTCTCTAACTCATTTGACCCGTATGGGTTAAGGCACTXGATCCAAXCGGGTAGTGGGTTCGGGTTTAATCAGTAAGAAAATGTTAGGGAAGAATTAGGAGTACATTTCTGTAAAGAAAAGTAXAAAGGGATGCATTTATGTAAATATTTGGATTXTTTGGGGGCTAAXTTTTGAGTTTAGATTCCAAAAGAGAGAAGAAGCTAGGGAGCTGCTTCGTTCAAAAGGCAAGAGAAAATTGXXTTCCCTTCTGGGTTGCTAGAGGATTAGATGCCATGTACACGAAAAAACTTACTAGTATTTTGCAGCAC…	AGAGGAGGTTXAAAGTGGAGTTAGAACTXGGCTGGATAGTGTTGGTAAXCCAGTGTTTTTXCAACAAAACTCGAGCGTGAGGCCACAGAGCTTCTCTAACTCATTTGACCCGTATGGGTTAAGGCACTXGATCCAAXCGGGTAGTGGGTTCGGGTTTAATCAGTAAGAAAATGTTAGGGAAGAATTAGGAGTACATTTCTGTAAAGAAAAGTAXAAAGGGATGXATTTATGTAAATATTTGGATTXTTTGGGGGCTAAXTTTTGAGTTTAGATTCCAAAAGAGAGAAGAAGCTAGGGAGCTGCTTCGTTCAAAAGGCAAGAGAAAATTGXXTTCCCTTCTGGGTTGCTAGAGGATTAGATGCCATGTACACGAAAAAACTTACTAGTATTTTGCAGCAX…
		clone 13	AGAGGAGGTTXAAAGTGGAGTTAGAACTCGGCTGGATAGTGTTGGTAACCCAGTGTTTTTXCAACAAAACTCGAGCGTGAGGCXACAGAGCTTCTCTAACTCATTTGACCCGTATGGGTTAAGGCACTXGATCCAAXCGGGTAGTGGGTTCGGGTTTAATCAGTAAGAAAATGTTAGGGAAGAATTAGGAGTACATTTCTGTAAAGAAAAGTAXAAAGGGATGXATTTATGTAAATATTTGGATTXTTTGGGGGCTAAXTTTTGAGTTTAGATTCCAAAAGAGAGAAGAAGCTAGGGAGCTGCTTCGTTCAAAAGGCAAGAGAAAATTGXXTTCCCTTCTGGGTTGCTAGAGGATTAGATGCCATGTACACGAAAAAACTTACTAGTATTTTGCAGCAX…	AGAGGAGGTTCAAAGTGGAGTTAGAACTCGGCTGGATAGTGTTGGTAACCCAGTGTTTTTCCAACAAAACTCGAGCGTGAGGCCACAGAGCTTCTCTAACTCATTTGACCCGTATGGGTTAAGGCACTCGATCCAACCGGGTAGTGGGTTCGGGTTTAATCAGTAAGAAAATGTTAGGGAAGAATTAGGAGTACATTTCTGTAAAGAAAAGTAXAAAGGGATGXATTTATGTAAATATTTGGATTXTTTGGGGGCTAAXTTTTGAGTTTAGATTCCAAAAGAGAGAAGAAGCTAGGGAGCTGCTTCGTTCAAAAGGCAAGAGAAAATTGXXTTCCCTTCTGGGTTGCTAGAGGATTAGATGCCATGTACACGAAAAAACTTACTAGTATTTTGCAGCAX…	AGAGGAGGTTXAAAGTGGAGTTAGAAXTXGGCTGGATAGTGTTGGTAAXCCAGTGTTTTTXXAAXAAAACTCGAGCGTGAGGCCACAGAGCTTCTCTAACTCATTTGACCCGTATGGGTTAAGGCACTXGATCCAAXCGGGTAGTGGGTTCGGGTTTAATCAGTAAGAAAATGTTAGGGAAGAATTAGGAGTACATTTCTGTAAAGAAAAGTAXAAAGGGATGXATTTATGTAAATATTTGGATTXTTTGGGGGCTAAXTTTTGAGTTTAGATTCCAAAAGAGAGAAGAAGCTAGGGAGCTGCTTCGTTCAAAAGGCAAGAGAAAATTGXXTTCCCTTCTGGGTTGCTAGAGGATTAGATGCCATGTACACGAAAAAACTTACTAGTATTTTGCAGCAX…
		clone 14	AGAGGAGGTTXAAAGTGGAGTTAGAAXTCGGCTGGATAGTGTTGGTAACCCAGTGTTTTTXCAACAAAACTCGAGCGTGAGGCCACAGAGCTTCTCTAACTCATTTGACCCGTATGGGTTAAGGCACTXGATCCAAXCGGGTAGTGGGTTCGGGTTTAATCAGTAAGAAAATGTTAGGGAAGAATTAGGAGTACATTTCTGTAAAGAAAAGTAXAAAGGGATGXATTTATGTAAATATTTGGATTXTTTGGGGGCTAAXTTTTGAGTTTAGATTCCAAAAGAGAGAAGAAGCTAGGGAGCTGCTTCGTTCAAAAGGCAAGAGAAAATTGXXTTCCCTTCTGGGTTGCTAGAGGATTAGATGCCATGTACACGAAAAAACTTACTAGTATTTTGCAGCAX…	AGAGGAGGTTXAAAGTGGAGTTAGAACTCGGCTGGATAGTGTTGGTAACCCAGTGTTTTTXCAACAAAACTCGAGCGTGAGGCXACAGAGCTTCTCTAACTCATTTGACCCGTATGGGTTAAGGCACTXGATCCAAXCGGGTAGTGGGTTCGGGTTTAATCAGTAAGAAAATGTTAGGGAAGAATTAGGAGTACATTTCTGTAAAGAAAAGTAXAAAGGGATGXATTTATGTAAATATTTGGATTXTTTGGGGGCTAAXTTTTGAGTTTAGATTCCAAAAGAGAGAAGAAGCTAGGGAGCTGCTTCGTTCAAAAGGCAAGAGAAAATTGXXTTCCCTTCTGGGTTGCTAGAGGATTAGATGCCATGTACACGAAAAAACTTACTAGTATTTTGCAGCAX…	AGAGGAGGTTCAAAGTGGAGTTAGAAXTXGGCTGGATAGTGTTGGTAAXCCAGTGTTTTTXXAAXAAAACTCGAGCGTGAGGCCACAGAGCTTCTCTAACTCATTTGACCCGTATGGGTTAAGGCACTXGATCCAAXCGGGTAGTGGGTTCGGGTTTAATCAGTAAGAAAATGTTAGGGAAGAATTAGGAGTACATTTCTGTAAAGAAAAGTAXAAAGGGATGCATTTATGTAAATATTTGGATTXTTTGGGGGCTAAXTTTTGAGTTTAGATTCCAAAAGAGAGAAGAAGCTAGGGAGCTGCTTCGTTCAAAAGGCAAGAGAAAATTGXXTTCCCTTCTGGGTTGCTAGAGGATTAGATGCCATGTACACGAAAAAACTTACTAGTATTTTGCAGCAC…
		clone 15	AGAGGAGGTTCAAAGTGGAGTTAGAACTCGGCTGGATAGTGTTGGTAAXXXAGTGTTTTTXCAACAAAACTCGAGCGTGAGGCCACAGAGCTTCTCTAACTCATTTGACCCGTATGGGTTAAGGCACTXGATCCAAXCGGGTAGTGGGTTCGGGTTTAATCAGTAAGAAAATGTTAGGGAAGAATTAGGAGTACATTTCTGTAAAGAAAAGTAXAAAGGGATGXATTTATGTAAATATTTGGATTXTTTGGGGGCTAAXTTTTGAGTTTAGATTCCAAAAGAGAGAAGAAGCTAGGGAGCTGCTTCGTTCAAAAGGCAAGAGAAAATTGXXTTCCCTTCTGGGTTGCTAGAGGATTAGATGCCATGTACACGAAAAAACTTACTAGTATTTTGCAGCAX…	AGAGGAGGTTXAAAGTGGAGTTAGAAXTCGGCTGGATAGTGTTGGTAACCCAGTGTTTTTXCAACAAAACTCGAGCGTGAGGCCACAGAGCTTCTCTAACTCATTTGACCCGTATGGGTTAAGGCACTXGATCCAAXCGGGTAGTGGGTTCGGGTTTAATCAGTAAGAAAATGTTAGGGAAGAATTAGGAGTACATTTCTGTAAAGAAAAGTAXAAAGGGATGXATTTATGTAAATATTTGGATTXTTTGGGGGCTAAXTTTTGAGTTTAGATTCCAAAAGAGAGAAGAAGCTAGGGAGCTGCTTCGTTCAAAAGGCAAGAGAAAATTGXXTTCCCTTCTGGGTTGCTAGAGGATTAGATGCCATGTACACGAAAAAACTTACTAGTATTTTGCAGCAX…
